# Supplementary material for: The genome of the polyextremophilic yeast, Naganishia friedmannii, reveals adaptations involved in stress response pathways, carbohydrate metabolism expansion, and a limited DNA repair repertoire
Source: FEMS Yeast Res. 2025 Jun 5;25:foaf028. doi: 10.1093/femsyr/foaf028 (PMC12204325; doi:10.1093/femsyr/foaf028)
Supplement: foaf028_Supplemental_Files [file foaf028_supplemental_files.zip]

Archive with 2 entries (2 files):
- Fig.S1.tif
- Supplementary Tables.xlsx
