# Supplementary material for: The genome of the polyextremophilic yeast, Naganishia friedmannii, reveals adaptations involved in stress response pathways, carbohydrate metabolism expansion, and a limited DNA repair repertoire
Source: FEMS Yeast Res. 2025 Jun 5;25:foaf028. doi: 10.1093/femsyr/foaf028 (PMC12204325; doi:10.1093/femsyr/foaf028)
Supplement: foaf028_Supplemental_Files [file foaf028_supplemental_files.zip › Supplementary Tables.xlsx]

## Sheet: Table S1
Lineage dataset	BUSCO Category	N. friedmannii percent value of completeness
fungi_odb10	busco_single_copy (S)	0.9011
	busco_duplicated (D)	0.0053
	busco_fragmented (F)	0.0092
	busco_missing (M)	0.0844
tremellomycetes_odb10	busco_single_copy (S)	0.6454
	busco_duplicated (D)	0.0063
	busco_fragmented (F)	0.0163
	busco_missing (M)	0.3319
eukaryota_odb10	busco_single_copy (S)	0.9294
	busco_duplicated (D)	0
	busco_fragmented (F)	0.0314
	busco_missing (M)	0.0392
basidiomycota_odb10	busco_single_copy (S)	0.9099
	busco_duplicated (D)	0.0057
	busco_fragmented (F)	0.0108
	busco_missing (M)	0.0737
Species	BUSCO Category	Percent value of completeness
C. neoformans	busco_single_copy (S)	0.994
	busco_duplicated (D)	0.003
	busco_fragmented (F)	0.003
	busco_missing (M)	0.003
S.terricola	busco_single_copy (S)	0.668
	busco_duplicated (D)	0.007
	busco_fragmented (F)	0.017
	busco_missing (M)	0.309
F. wieringae	busco_single_copy (S)	0.612
	busco_duplicated (D)	0.002
	busco_fragmented (F)	0.016
	busco_missing (M)	0.37
N. friedmannii	busco_single_copy (S)	0.608
	busco_duplicated (D)	0.004
	busco_fragmented (F)	0.013
	busco_missing (M)	0.375
N. randhawae	busco_single_copy (S)	0.632
	busco_duplicated (D)	0.004
	busco_fragmented (F)	0.017
	busco_missing (M)	0.347
N. antarctica	busco_single_copy (S)	0.628
	busco_duplicated (D)	0.004
	busco_fragmented (F)	0.016
	busco_missing (M)	0.352
N. vishniacii	busco_single_copy (S)	0.627
	busco_duplicated (D)	0.002
	busco_fragmented (F)	0.016
	busco_missing (M)	0.355
N. albida	busco_single_copy (S)	0.631
	busco_duplicated (D)	0.005
	busco_fragmented (F)	0.014
	busco_missing (M)	0.349
N. liquefaciens	busco_single_copy (S)	0.629
	busco_duplicated (D)	0.002
	busco_fragmented (F)	0.011
	busco_missing (M)	0.358
N. tulchinsky	busco_single_copy (S)	0.626
	busco_duplicated (D)	0.002
	busco_fragmented (F)	0.012
	busco_missing (M)	0.36
N. adeliensis	busco_single_copy (S)	0.626
	busco_duplicated (D)	0.002
	busco_fragmented (F)	0.012
	busco_missing (M)	0.361

## Sheet: Table S2
Interproscan	N. adeliensis	N.tulchinskyi	N. liquefaciens	N. albida	N. vishniacii	N.antarctica	N. randhawae	N. friedmannii	descriptions
IPR007325	0	0	0	0	0	0	1	0	Kynurenine formamidase/cyclase-like
IPR037175	0	0	0	0	0	0	1	0	Kynurenine formamidase superfamily
IPR002523	3	3	2	2	3	3	2	3	Mg2+ transporter protein, CorA-like/Zinc transport protein ZntB
IPR002048	17	19	20	18	19	19	19	20	EF-hand domain
IPR011992	19	21	22	20	22	22	22	21	EF-hand domain pair
IPR018247	12	14	14	14	19	16	13	14	EF-Hand 1, calcium-binding site
IPR012486	1	1	1	1	1	1	1	1	Far11/STRP, N-terminal
IPR021819	1	1	1	1	1	1	1	1	Far11/STRP, C-terminal
IPR009080	8	8	8	7	8	11	8	9	Aminoacyl-tRNA synthetase, class Ia, anticodon-binding
IPR014729	32	33	35	34	34	37	37	35	Rossmann-like alpha/beta/alpha sandwich fold
IPR014758	2	2	2	1	2	1	1	2	Methionyl-tRNA synthetase
IPR015413	2	2	2	2	2	4	2	2	Methionyl/Leucyl tRNA synthetase
IPR033911	2	2	2	1	2	2	2	2	Methioninyl-tRNA synthetase core domain
IPR000163	2	2	2	3	2	2	2	2	Prohibitin
IPR001107	2	3	3	3	3	3	3	3	Band 7 domain
IPR036013	2	3	3	3	3	3	3	3	Band 7/SPFH domain superfamily
IPR001163	14	10	13	14	16	14	13	13	LSM domain, eukaryotic/archaea-type
IPR010920	16	12	15	16	18	17	14	15	LSM domain superfamily
IPR033871	0	0	0	0	1	0	0	1	Sm-like protein LSm5
IPR001766	4	4	4	4	4	4	4	5	Fork head domain
IPR030456	2	2	2	2	2	2	2	3	Fork head domain conserved site 2
IPR036388	42	41	42	37	44	43	41	42	Winged helix-like DNA-binding domain superfamily
IPR036390	44	46	48	43	45	46	45	46	Winged helix DNA-binding domain superfamily
IPR001138	31	34	31	30	59	39	36	38	Zn(2)-C6 fungal-type DNA-binding domain
IPR007219	34	34	40	44	43	42	42	37	Transcription factor domain, fungi
IPR036864	29	33	31	27	58	37	34	36	Zn(2)-C6 fungal-type DNA-binding domain superfamily
IPR004217	3	3	3	3	4	3	4	2	Tim10-like
IPR035427	4	4	4	3	4	3	4	2	Tim10-like domain superfamily
IPR026705	1	1	1	1	1	1	1	1	Hid-1/Ecm30
IPR001985	1	1	1	1	1	1	1	1	S-adenosylmethionine decarboxylase
IPR016067	1	1	1	1	1	1	1	1	S-adenosylmethionine decarboxylase, core
IPR018166	1	1	1	1	1	1	1	1	S-adenosylmethionine decarboxylase, conserved site
IPR000511	2	2	2	2	2	2	2	2	Holocytochrome c/c1 synthase
IPR004837	6	6	6	6	5	6	5	6	Sodium/calcium exchanger membrane region
IPR004839	16	17	16	15	16	16	15	15	Aminotransferase, class I/classII
IPR015421	35	38	37	38	35	38	36	35	Pyridoxal phosphate-dependent transferase, major domain
IPR015422	32	33	32	32	33	31	30	30	Pyridoxal phosphate-dependent transferase, small domain
IPR015424	37	39	39	39	39	39	38	37	Pyridoxal phosphate-dependent transferase
IPR021858	4	6	7	4	6	7	5	6	Fungal transcription factor
IPR011701	79	80	93	86	79	92	88	94	Major facilitator superfamily
IPR020846	124	125	139	123	118	140	138	139	Major facilitator superfamily domain
IPR036259	145	142	149	140	131	157	149	158	MFS transporter superfamily
IPR006139	4	4	6	6	6	5	5	6	D-isomer specific 2-hydroxyacid dehydrogenase, catalytic domain
IPR006140	6	5	8	8	7	8	7	8	D-isomer specific 2-hydroxyacid dehydrogenase, NAD-binding domain
IPR029752	3	3	5	6	5	6	5	5	D-isomer specific 2-hydroxyacid dehydrogenase, NAD-binding domain conserved site 1
IPR029753	4	3	7	6	6	7	5	6	D-isomer specific 2-hydroxyacid dehydrogenase, NAD-binding domain conserved site
IPR036291	157	156	168	164	153	164	168	158	NAD(P)-binding domain superfamily
IPR011042	5	4	6	4	3	4	6	5	Six-bladed beta-propeller, TolB-like
IPR013658	2	1	3	2	1	2	4	3	SMP-30/Gluconolactonase/LRE-like region
IPR005000	2	2	3	3	3	3	3	3	HpcH/HpaI aldolase/citrate lyase domain
IPR015813	5	6	6	7	6	6	7	6	Pyruvate/Phosphoenolpyruvate kinase-like domain superfamily
IPR040442	5	6	6	7	5	6	7	6	Pyruvate kinase-like domain superfamily
IPR000702	1	1	1	1	1	1	1	1	Ribosomal protein L6
IPR020040	2	2	2	2	2	2	1	1	Ribosomal protein L6, alpha-beta domain
IPR036789	2	2	2	2	2	2	1	1	Ribosomal protein L6, alpha-beta domain superfamily
IPR001251	5	6	7	5	7	7	7	6	CRAL-TRIO lipid binding domain
IPR011074	4	4	3	3	3	2	5	4	CRAL/TRIO, N-terminal domain
IPR036273	5	5	5	5	5	5	5	4	CRAL/TRIO, N-terminal domain superfamily
IPR036865	7	7	8	7	8	8	8	7	CRAL-TRIO lipid binding domain superfamily
IPR011032	31	30	33	28	32	32	35	32	GroES-like superfamily
IPR013149	27	27	28	24	25	26	30	26	Alcohol dehydrogenase, C-terminal
IPR013154	21	21	22	19	21	21	23	22	Alcohol dehydrogenase, N-terminal
IPR020843	24	24	23	22	23	22	25	24	Polyketide synthase, enoylreductase domain
IPR013087	27	30	31	31	38	36	32	33	Zinc finger C2H2-type
IPR036236	19	20	23	24	31	32	24	26	Zinc finger C2H2 superfamily
IPR001128	16	15	16	14	16	19	15	17	Cytochrome P450
IPR002403	5	5	6	4	4	4	4	6	Cytochrome P450, E-class, group IV
IPR017972	11	9	10	6	9	12	12	10	Cytochrome P450, conserved site
IPR036396	16	16	16	14	16	19	16	19	Cytochrome P450 superfamily
IPR025337	0	0	0	0	0	1	1	1	Questin oxidase-like
IPR000640	5	5	5	5	5	5	5	3	Elongation factor EFG, domain V-like
IPR000795	13	13	13	13	13	13	13	11	Translational (tr)-type GTP-binding domain
IPR005225	29	30	33	32	36	35	32	29	Small GTP-binding protein domain
IPR009000	20	20	21	21	19	18	18	16	Translation protein, beta-barrel domain superfamily
IPR020568	28	27	28	27	28	27	26	22	Ribosomal protein S5 domain 2-type fold
IPR027417	304	292	306	304	317	324	311	315	P-loop containing nucleoside triphosphate hydrolase
IPR035647	5	5	5	5	5	5	5	3	EF-G domain III/V-like
IPR013886	1	1	1	1	1	1	1	1	PI31 proteasome regulator, C-terminal
IPR021625	1	1	1	0	1	1	1	1	PI31 proteasome regulator, N-terminal
IPR000555	6	7	7	6	7	7	6	8	JAB1/MPN/MOV34 metalloenzyme domain
IPR024969	4	4	4	2	3	2	3	4	Rpn11/EIF3F, C-terminal
IPR033858	1	1	1	1	1	1	1	1	26S Proteasome non-ATPase regulatory subunit 7/8
IPR037518	7	8	8	7	8	7	7	8	MPN domain
IPR003594	23	22	22	24	24	22	22	23	Histidine kinase/HSP90-like ATPase
IPR004358	13	13	13	15	16	14	17	14	Signal transduction histidine kinase-related protein, C-terminal
IPR005467	15	14	16	18	19	17	18	19	Histidine kinase domain
IPR018955	1	1	1	1	1	1	1	1	Branched-chain alpha-ketoacid dehydrogenase kinase/Pyruvate dehydrogenase kinase, N-terminal
IPR036784	1	1	1	1	1	1	1	1	Alpha-ketoacid/pyruvate dehydrogenase kinase, N-terminal domain superfamily
IPR036890	24	23	23	26	26	24	25	25	Histidine kinase/HSP90-like ATPase superfamily
IPR003663	21	23	25	21	22	25	27	26	Sugar/inositol transporter
IPR005828	34	34	35	29	31	34	36	34	Major facilitator, sugar transporter-like
IPR008775	6	6	4	6	3	5	8	5	Phytanoyl-CoA dioxygenase
IPR010708	0	1	1	0	2	2	2	1	5'(3')-deoxyribonucleotidase
IPR023214	33	35	35	32	36	38	33	38	HAD superfamily
IPR036412	36	38	37	35	37	39	34	40	HAD-like superfamily
IPR001005	7	7	8	8	8	8	8	8	SANT/Myb domain
IPR009057	12	13	14	15	15	17	15	13	Homeobox-like domain superfamily
IPR017884	2	2	3	3	4	4	4	4	SANT domain
IPR010686	1	1	1	1	1	1	1	1	Oil body-associated protein-like
IPR004827	14	13	15	14	16	17	13	14	Basic-leucine zipper domain
IPR010378	1	1	1	1	1	1	1	1	Trafficking protein particle complex subunit 13
IPR000146	1	1	1	1	1	1	1	1	Fructose-1,6-bisphosphatase class 1
IPR020548	1	1	1	1	1	1	1	1	Fructose-1,6-bisphosphatase, active site
IPR028343	1	1	1	1	1	1	1	1	Fructose-1,6-bisphosphatase
IPR033391	1	1	1	1	1	1	1	1	Fructose-1-6-bisphosphatase class I, N-terminal
IPR002194	8	8	8	8	8	8	8	7	Chaperonin TCP-1, conserved site
IPR002423	10	10	10	10	10	10	10	8	Chaperonin Cpn60/TCP-1 family
IPR017998	7	7	8	8	8	8	8	7	Chaperone tailless complex polypeptide 1 (TCP-1)
IPR027409	10	10	10	10	10	10	10	8	GroEL-like apical domain superfamily
IPR027410	9	9	9	9	9	9	9	8	TCP-1-like chaperonin intermediate domain superfamily
IPR027413	9	9	9	9	9	9	9	8	GroEL-like equatorial domain superfamily
IPR001305	3	3	4	4	4	4	4	3	Heat shock protein DnaJ, cysteine-rich domain
IPR001623	20	19	21	22	23	20	22	23	DnaJ domain
IPR002939	4	4	5	5	5	5	5	5	Chaperone DnaJ, C-terminal
IPR008971	4	4	5	5	5	5	5	5	HSP40/DnaJ peptide-binding
IPR018253	12	12	12	13	14	12	11	14	DnaJ domain, conserved site
IPR036410	3	3	4	4	4	4	4	3	Heat shock protein DnaJ, cysteine-rich domain superfamily
IPR036869	22	21	23	24	25	23	25	26	Chaperone J-domain superfamily
IPR002020	2	1	2	2	2	2	2	2	Citrate synthase
IPR010109	1	0	1	1	1	1	1	1	Citrate synthase, eukaryotic-type
IPR016142	1	0	1	1	2	1	1	2	Citrate synthase-like, large alpha subdomain
IPR016143	2	1	2	2	2	2	2	2	Citrate synthase-like, small alpha subdomain
IPR019810	1	0	1	1	1	1	1	1	Citrate synthase active site
IPR036969	2	1	2	2	2	2	2	2	Citrate synthase superfamily
IPR001202	7	8	10	10	10	9	8	10	WW domain
IPR002713	2	2	2	2	2	2	2	2	FF domain
IPR036020	7	7	9	10	10	8	8	8	WW domain superfamily
IPR036517	2	2	2	2	2	2	2	2	FF domain superfamily
IPR000717	17	17	17	16	18	16	17	14	Proteasome component (PCI) domain
IPR013586	1	1	1	1	1	1	1	1	26S proteasome regulatory subunit, C-terminal
IPR000164	3	2	3	3	3	3	3	2	Histone H3/CENP-A
IPR007125	6	4	6	6	6	6	5	4	Histone H2A/H2B/H3
IPR009072	20	19	23	21	23	23	22	22	Histone-fold
IPR009038	2	3	4	4	4	4	3	3	GOLD domain
IPR036598	2	2	2	2	2	2	2	1	GOLD domain superfamily
IPR000156	3	3	3	2	3	2	3	2	Ran binding domain
IPR011993	31	30	35	29	34	31	29	31	PH-like domain superfamily
IPR010308	2	2	2	2	2	2	2	2	TRP, C-terminal
IPR032800	1	1	1	1	1	2	1	2	ML-like domain
IPR001901	1	1	1	1	1	1	1	1	Protein translocase complex, SecE/Sec61-gamma subunit
IPR008158	1	1	1	1	1	1	1	1	Protein translocase SEC61 complex, gamma subunit
IPR023391	1	1	1	1	1	1	1	1	Protein translocase SecE domain superfamily
IPR005788	1	2	2	2	2	2	2	2	Disulphide isomerase
IPR011679	1	1	1	1	1	1	1	1	Endoplasmic reticulum resident protein 29, C-terminal
IPR013766	13	13	13	12	13	12	12	11	Thioredoxin domain
IPR017937	3	5	4	6	4	5	4	4	Thioredoxin, conserved site
IPR036249	43	46	46	49	46	46	45	46	Thioredoxin-like superfamily
IPR036356	1	1	1	1	1	1	1	1	Endoplasmic reticulum resident protein 29, C-terminal domain superfamily
IPR001680	95	93	98	96	103	100	102	99	WD40 repeat
IPR013258	1	1	1	1	1	1	1	1	Striatin, N-terminal
IPR015943	113	106	111	113	123	117	111	116	WD40/YVTN repeat-like-containing domain superfamily
IPR017986	88	83	87	86	91	90	90	86	WD40-repeat-containing domain
IPR019775	53	52	56	53	59	58	61	59	WD40 repeat, conserved site
IPR020472	29	31	36	35	37	35	34	35	G-protein beta WD-40 repeat
IPR036322	105	99	104	103	109	108	109	109	WD40-repeat-containing domain superfamily
IPR007603	1	1	2	1	2	2	1	1	Choline transporter-like
IPR003265	4	5	5	4	5	6	4	3	HhH-GPD domain
IPR003651	0	0	1	1	1	1	1	1	Endonuclease III-like, iron-sulphur cluster loop motif
IPR011257	6	6	6	5	6	6	5	5	DNA glycosylase
IPR015797	9	9	10	9	13	11	11	8	NUDIX hydrolase-like domain superfamily
IPR023170	4	4	5	3	5	5	4	3	Helix-hairpin-helix, base-excision DNA repair, C-terminal
IPR029119	1	1	1	1	1	1	1	1	MutY, C-terminal
IPR001902	1	1	1	1	2	1	1	1	SLC26A/SulP transporter
IPR002645	2	3	3	3	3	3	2	3	STAS domain
IPR011547	3	3	3	3	3	3	2	3	SLC26A/SulP transporter domain
IPR018045	1	1	1	1	1	1	1	1	Sulphate anion transporter, conserved site
IPR036513	2	3	3	3	3	3	2	3	STAS domain superfamily
IPR000595	3	3	3	3	3	3	3	3	Cyclic nucleotide-binding domain
IPR014710	14	12	14	16	15	15	15	16	RmlC-like jelly roll fold
IPR018490	3	3	3	3	3	3	3	3	Cyclic nucleotide-binding-like
IPR003107	7	7	8	8	8	8	7	8	HAT (Half-A-TPR) repeat
IPR010491	1	1	1	1	1	1	1	1	PRP1 splicing factor, N-terminal
IPR011990	62	60	65	65	72	64	67	68	Tetratricopeptide-like helical domain superfamily
IPR013026	29	28	30	27	34	30	32	32	Tetratricopeptide repeat-containing domain
IPR018704	0	0	0	0	0	0	0	0	Tetratricopeptide repeat-like domain
IPR000808	2	2	2	2	2	2	2	1	Mrp, conserved site
IPR019591	3	2	3	2	3	3	3	2	Mrp/NBP35 ATP-binding protein
IPR028600	1	1	1	1	1	1	1	0	Cytosolic Fe-S cluster assembly factor NUBP2/Cfd1, eukaryotes
IPR033756	3	2	3	2	3	3	3	2	Flagellum site-determining protein YlxH/ Fe-S cluster assembling factor NBP35
IPR000953	7	6	7	7	7	8	8	5	Chromo/chromo shadow domain
IPR000924	3	3	3	2	2	3	3	3	Glutamyl/glutaminyl-tRNA synthetase
IPR001412	8	7	8	6	8	7	6	8	Aminoacyl-tRNA synthetase, class I, conserved site
IPR004514	1	1	1	1	1	1	1	1	Glutamine-tRNA synthetase
IPR007638	0	0	0	1	0	0	1	1	Glutaminyl-tRNA synthetase, class Ib, non-specific RNA-binding domain 2
IPR007639	1	1	1	1	1	1	1	1	Glutaminyl-tRNA synthetase, class Ib, non-specific RNA-binding domain, N-terminal
IPR011035	2	2	2	2	2	2	2	2	Ribosomal protein L25/Gln-tRNA synthetase, anti-codon-binding domain superfamily
IPR020056	2	2	2	2	2	2	2	2	Ribosomal protein L25/Gln-tRNA synthetase, N-terminal
IPR020058	3	3	3	3	2	3	3	3	Glutamyl/glutaminyl-tRNA synthetase, class Ib, catalytic domain
IPR020059	2	2	2	2	2	2	2	2	Glutamyl/glutaminyl-tRNA synthetase, class Ib, anti-codon binding domain
IPR006818	1	1	1	1	1	1	1	1	Histone chaperone ASF1-like
IPR036747	1	1	1	1	1	1	1	1	Histone chaperone ASF1-like superfamily
IPR002905	1	0	1	1	1	1	1	1	tRNA methyltransferase, Trm1
IPR029063	53	52	63	63	74	64	64	71	S-adenosyl-L-methionine-dependent methyltransferase
IPR042296	1	0	1	1	1	1	1	0	tRNA methyltransferase, Trm1, C-terminal
IPR007052	4	4	5	4	5	4	5	4	CS domain
IPR008978	4	4	5	4	5	6	5	5	HSP20-like chaperone
IPR004088	8	8	8	8	8	7	8	8	K Homology domain, type 1
IPR012340	40	40	44	39	45	42	43	45	Nucleic acid-binding, OB-fold
IPR025721	1	1	1	1	1	1	1	1	Exosome complex component, N-terminal domain
IPR036612	10	10	10	10	10	9	10	10	K Homology domain, type 1 superfamily
IPR007751	2	2	2	2	2	2	1	3	Domain of unknown function DUF676, lipase-like
IPR029058	74	74	79	66	75	75	74	88	Alpha/Beta hydrolase fold
IPR005336	2	0	2	2	2	2	2	2	Mitochondrial pyruvate carrier
IPR021709	1	1	2	2	2	1	1	1	Protein of unknown function DUF3292
IPR001509	6	7	7	8	6	6	9	6	NAD-dependent epimerase/dehydratase
IPR011989	60	60	62	57	62	58	57	57	Armadillo-like helical
IPR016024	104	106	113	105	112	110	118	108	Armadillo-type fold
IPR019414	0	0	0	0	0	0	0	0	RNA polymerase II assembly factor Rtp1, C-terminal domain 2
IPR019451	0	0	1	1	1	0	1	1	RNA polymerase II assembly factor Rtp1, C-terminal
IPR005829	24	29	31	24	26	27	30	26	Sugar transporter, conserved site
IPR002472	0	0	1	0	1	0	1	1	Palmitoyl protein thioesterase
IPR001208	6	5	6	6	6	6	6	6	MCM domain
IPR003593	77	76	82	82	87	85	77	84	AAA+ ATPase domain
IPR008046	1	0	1	1	1	1	1	1	DNA replication licensing factor Mcm3
IPR018525	6	5	6	6	6	6	6	6	Mini-chromosome maintenance, conserved site
IPR027925	6	5	6	6	6	6	6	6	MCM N-terminal domain
IPR031327	6	5	6	6	6	6	6	6	Mini-chromosome maintenance protein
IPR033762	6	5	6	6	6	6	6	6	MCM OB domain
IPR041562	6	5	6	6	6	6	6	6	MCM, AAA-lid domain
IPR006636	2	3	3	3	3	3	3	2	Heat shock chaperonin-binding
IPR019734	27	27	27	23	28	26	30	29	Tetratricopeptide repeat
IPR041243	1	1	1	1	1	1	1	1	STI1 domain
IPR013862	1	1	1	1	1	1	1	1	Inositolphosphorylceramide synthase subunit Kei1
IPR004405	1	1	1	1	1	1	1	1	Translation release factor pelota
IPR005140	2	2	2	2	2	2	2	2	eRF1 domain 1/Pelota-like
IPR005141	2	2	2	2	2	2	2	2	eRF1 domain 2
IPR005142	2	2	2	2	2	2	2	2	eRF1 domain 3
IPR029064	7	7	7	7	7	6	7	7	50S ribosomal protein L30e-like
IPR038069	1	1	1	1	1	1	1	1	Pelota/DOM34, N-terminal domain
IPR042226	2	2	2	2	2	2	2	2	eRF1, domain 2 superfamily
IPR003439	40	38	38	41	40	45	37	43	ABC transporter-like
IPR016197	5	6	7	4	6	8	7	5	Chromo-like domain superfamily
IPR017871	36	34	33	35	36	38	32	35	ABC transporter, conserved site
IPR021133	10	10	11	10	13	10	13	13	HEAT, type 2
IPR023780	2	2	2	1	2	3	2	2	Chromo domain
IPR023210	22	20	23	22	24	23	24	29	NADP-dependent oxidoreductase domain
IPR036812	22	20	24	22	24	24	25	29	NADP-dependent oxidoreductase domain superfamily
IPR001789	19	18	17	19	22	18	20	21	Signal transduction response regulator, receiver domain
IPR003661	11	14	13	15	17	13	15	15	Signal transduction histidine kinase, dimerisation/phosphoacceptor domain
IPR011006	19	18	17	19	22	19	20	21	CheY-like superfamily
IPR036097	12	13	13	14	15	11	14	15	Signal transduction histidine kinase, dimerisation/phosphoacceptor domain superfamily
IPR006769	1	0	0	1	1	0	0	1	Calcium uniporter protein, C-terminal
IPR010339	2	2	2	2	2	2	2	2	TIP49, P-loop domain
IPR041048	2	2	2	2	2	2	2	2	RuvB-like, AAA-lid domain
IPR000271	0	0	0	1	0	0	0	0	Ribosomal protein L34
IPR010473	1	0	1	2	2	1	1	2	Formin, GTPase-binding domain
IPR000061	2	2	2	2	2	2	2	2	SWAP/Surp
IPR000626	7	8	11	11	12	13	15	10	Ubiquitin-like domain
IPR022030	1	1	1	1	1	1	1	1	Splicing factor 3A subunit 1
IPR029071	18	19	23	19	23	21	23	19	Ubiquitin-like domain superfamily
IPR035967	2	2	2	2	2	2	2	2	SWAP/Surp superfamily
IPR001870	3	3	3	2	2	2	2	2	B30.2/SPRY domain
IPR003877	3	3	3	3	3	3	3	3	SPRY domain
IPR013320	25	22	25	23	25	26	27	21	Concanavalin A-like lectin/glucanase domain superfamily
IPR002328	13	13	14	14	12	13	13	12	Alcohol dehydrogenase, zinc-type, conserved site
IPR001351	1	1	1	1	1	1	1	1	Ribosomal protein S3, C-terminal
IPR004044	1	1	1	1	1	1	1	1	K Homology domain, type 2
IPR005703	1	1	1	1	1	1	1	1	Ribosomal protein S3, eukaryotic/archaeal
IPR009019	1	1	1	1	1	1	1	1	K homology domain superfamily, prokaryotic type
IPR015946	2	2	2	2	2	2	2	2	K homology domain-like, alpha/beta
IPR018280	1	1	1	1	1	1	1	1	Ribosomal protein S3, conserved site
IPR036419	1	1	1	1	1	1	1	1	Ribosomal protein S3, C-terminal domain superfamily
IPR001171	2	2	2	2	2	3	2	2	Ergosterol biosynthesis ERG4/ERG24
IPR018083	1	1	1	2	2	2	1	2	Sterol reductase, conserved site
IPR032157	1	1	1	0	0	0	0	0	Proteasome assembly chaperone 4
IPR006109	1	1	2	2	2	2	2	2	Glycerol-3-phosphate dehydrogenase, NAD-dependent, C-terminal
IPR006168	2	2	2	2	2	2	2	2	Glycerol-3-phosphate dehydrogenase, NAD-dependent
IPR008927	12	12	14	12	12	13	13	12	6-phosphogluconate dehydrogenase-like, C-terminal domain superfamily
IPR011128	2	2	2	2	2	2	2	2	Glycerol-3-phosphate dehydrogenase, NAD-dependent, N-terminal
IPR013328	9	9	11	9	9	10	10	9	6-phosphogluconate dehydrogenase, domain 2
IPR017751	1	1	2	2	2	2	2	2	Glycerol-3-phosphate dehydrogenase, NAD-dependent, eukaryotic
IPR006047	8	8	10	8	9	8	8	8	Glycosyl hydrolase, family 13, catalytic domain
IPR013777	1	2	4	2	4	1	2	1	Alpha-amylase-like
IPR013780	10	11	13	10	11	11	10	10	Glycosyl hydrolase, all-beta
IPR015340	1	2	3	1	3	2	2	1	Alpha-amylase, domain of unknown function DUF1966, C-terminal
IPR017853	53	50	56	50	55	60	61	60	Glycoside hydrolase superfamily
IPR015814	0	0	0	0	0	0	0	0	Phosphogluconate dehydrogenase, NAD-binding, putative, C-terminal
IPR000591	3	4	4	4	4	5	4	4	DEP domain
IPR016137	3	3	3	2	3	3	3	3	RGS domain
IPR036305	3	3	3	2	3	3	3	3	RGS domain superfamily
IPR002347	39	39	45	46	43	46	43	46	Short-chain dehydrogenase/reductase SDR
IPR020904	20	20	20	22	20	19	22	20	Short-chain dehydrogenase/reductase, conserved site
IPR007577	8	7	7	7	10	8	9	9	Glycosyltransferase, DXD sugar-binding motif
IPR029044	38	36	38	40	42	38	40	41	Nucleotide-diphospho-sugar transferases
IPR000719	93	93	102	97	108	102	103	98	Protein kinase domain
IPR008271	78	78	86	85	93	91	82	85	Serine/threonine-protein kinase, active site
IPR011009	112	113	124	115	129	122	121	116	Protein kinase-like domain superfamily
IPR002364	3	3	3	2	3	2	3	2	Quinone oxidoreductase/zeta-crystallin, conserved site
IPR003173	1	1	1	0	1	1	1	1	Transcriptional coactivator p15 (PC4)
IPR009044	1	1	1	0	1	1	1	1	ssDNA-binding transcriptional regulator
IPR036047	10	9	12	12	17	15	13	16	F-box-like domain superfamily
IPR000504	52	52	60	55	60	59	64	55	RNA recognition motif domain
IPR012677	62	60	66	65	72	66	72	63	Nucleotide-binding alpha-beta plait domain superfamily
IPR035979	62	60	66	66	72	67	69	65	RNA-binding domain superfamily
IPR000011	1	1	1	1	1	2	1	1	Ubiquitin/SUMO-activating enzyme E1
IPR000594	5	7	6	8	8	8	8	7	THIF-type NAD/FAD binding fold
IPR018075	1	1	1	1	1	1	1	1	Ubiquitin-activating enzyme E1
IPR018965	1	1	1	1	1	1	1	1	Ubiquitin-activating enzyme E1, C-terminal
IPR019572	2	2	2	2	2	2	2	2	Ubiquitin-activating enzyme, SCCH domain
IPR032418	1	1	1	1	1	1	1	1	Ubiquitin-activating enzyme E1, FCCH domain
IPR032420	1	1	1	1	1	1	1	1	Ubiquitin-activating enzyme E1, four-helix bundle
IPR035985	6	7	7	8	8	8	8	7	Ubiquitin-activating enzyme
IPR038252	1	1	1	1	1	1	1	1	Ubiquitin-activating enzyme E1, C-terminal domain superfamily
IPR042063	1	1	1	1	1	1	1	1	Ubiquitin-activating enzyme E1, SCCH domain
IPR042302	1	1	1	1	1	1	1	1	Ubiquitin-activating enzyme E1, FCCH domain superfamily
IPR004033	1	1	1	1	1	1	1	1	UbiE/COQ5 methyltransferase
IPR023576	1	1	2	1	1	1	1	1	UbiE/COQ5 methyltransferase, conserved site
IPR004045	9	10	10	10	8	9	9	9	Glutathione S-transferase, N-terminal
IPR022023	1	1	1	1	1	1	1	1	U1 small nuclear ribonucleoprotein of 70kDa N-terminal
IPR034143	1	1	1	1	1	1	1	1	snRNP70, RNA recognition motif
IPR002938	10	10	10	11	7	12	13	10	FAD-binding domain
IPR036188	47	48	52	55	50	53	53	57	FAD/NAD(P)-binding domain superfamily
IPR012580	2	2	2	2	2	2	2	2	NUC153
IPR001636	1	1	1	1	1	1	1	1	Phosphoribosylaminoimidazole-succinocarboxamide synthase
IPR002305	4	4	4	4	4	4	4	4	Aminoacyl-tRNA synthetase, class Ic
IPR002307	2	2	2	2	2	2	2	2	Tyrosine-tRNA ligase
IPR018236	1	1	1	1	1	1	1	1	SAICAR synthetase, conserved site
IPR028923	1	1	1	1	1	1	1	1	SAICAR synthetase/ADE2, N-terminal
IPR004000	9	9	9	8	10	10	9	9	Actin family
IPR020902	4	4	4	4	4	4	4	4	Actin/actin-like conserved site
IPR002828	2	2	2	2	2	2	2	2	Survival protein SurE-like phosphatase/nucleotidase
IPR036523	2	2	2	2	2	2	1	2	SurE-like phosphatase/nucleotidase superfamily
IPR012337	23	23	23	24	28	26	24	33	Ribonuclease H-like superfamily
IPR012591	1	1	1	1	1	1	1	2	PRO8NT domain
IPR012592	1	1	1	1	1	1	1	4	PROCN domain
IPR012984	1	1	1	1	1	1	1	1	PROCT domain
IPR019580	1	1	1	1	1	1	1	3	Pre-mRNA-processing-splicing factor 8, U6-snRNA-binding
IPR019581	1	1	1	1	1	1	1	2	Pre-mRNA-processing-splicing factor 8, U5-snRNA-binding
IPR019582	1	1	1	1	1	1	1	3	RNA recognition motif, spliceosomal PrP8
IPR021983	1	1	1	1	1	1	1	3	PRP8 domain IV core
IPR036844	0	0	0	0	0	0	0	0	Hint domain superfamily
IPR024298	1	1	1	1	1	1	1	1	Ancestral coatomer element 1, Sec16/Sec31
IPR024340	1	1	1	1	1	1	1	1	Sec16, central conserved domain
IPR024880	1	1	1	1	1	1	1	1	COPII coat assembly protein, Sec16
IPR010530	0	0	0	0	0	0	0	0	NADH-ubiquinone reductase complex 1 MLRQ subunit
IPR000209	3	2	3	3	4	3	3	3	Peptidase S8/S53 domain
IPR010435	1	1	1	1	1	1	1	1	Fn3-like domain
IPR015500	3	2	3	3	3	3	3	3	Peptidase S8, subtilisin-related
IPR022398	3	2	3	3	3	3	3	3	Peptidase S8, subtilisin, His-active site
IPR034187	1	1	1	1	1	1	1	1	PoSI-like peptidase domain
IPR036852	3	2	3	4	4	4	4	4	Peptidase S8/S53 domain superfamily
IPR022617	2	2	2	2	2	2	2	3	Rad60/SUMO-like domain
IPR008554	0	0	1	0	1	0	1	0	Glutaredoxin-like
IPR001155	4	2	4	3	3	4	4	4	NADH:flavin oxidoreductase/NADH oxidase, N-terminal
IPR013785	43	39	45	44	41	45	50	45	Aldolase-type TIM barrel
IPR031833	0	0	0	0	0	0	0	0	Protein of unknown function DUF4748
IPR018170	14	12	13	11	10	12	12	16	Aldo/keto reductase, conserved site
IPR020471	14	14	15	13	16	14	16	22	Aldo-keto reductase
IPR002680	1	1	1	1	1	1	1	0	Alternative oxidase
IPR038659	1	1	1	1	1	1	1	0	Alternative oxidase superfamily
IPR024761	0	0	0	1	1	1	1	0	Transcription factor IIIC, 90kDa subunit, N-terminal
IPR008397	0	0	0	0	0	1	0	0	Alginate lyase domain
IPR008929	1	1	1	1	1	2	1	1	Chondroitin AC/alginate lyase
IPR000845	1	1	1	1	1	1	1	1	Nucleoside phosphorylase domain
IPR010044	1	1	1	1	1	1	1	1	Methylthioadenosine phosphorylase (MTAP)
IPR018099	0	0	0	0	0	0	1	1	Purine phosphorylase, family 2, conserved site
IPR035994	1	1	1	1	1	2	1	1	Nucleoside phosphorylase superfamily
IPR000629	17	17	17	16	17	17	17	17	ATP-dependent RNA helicase DEAD-box, conserved site
IPR001650	62	62	65	58	63	63	66	63	Helicase, C-terminal
IPR011545	40	38	40	35	37	38	38	36	DEAD/DEAH box helicase domain
IPR014001	64	61	65	61	64	63	63	65	Helicase superfamily 1/2, ATP-binding domain
IPR014014	22	21	23	19	20	20	23	22	RNA helicase, DEAD-box type, Q motif
IPR006614	1	0	1	1	1	1	1	1	Peroxin/Ferlin domain
IPR010482	2	1	2	2	2	2	1	2	Peroxin domain
IPR006845	3	3	3	3	3	3	3	2	Pex, N-terminal
IPR001752	9	9	9	7	9	9	9	9	Kinesin motor domain
IPR019821	6	6	8	5	7	7	7	7	Kinesin motor domain, conserved site
IPR036961	12	12	13	10	13	12	13	13	Kinesin motor domain superfamily
IPR004861	0	0	0	0	0	0	0	0	Atypical dual-specificity phosphatase Siw14-like
IPR029021	6	5	7	7	8	8	7	7	Protein-tyrosine phosphatase-like
IPR001261	4	4	4	3	3	4	3	2	ArgE/DapE/ACY1/CPG2/YscS, conserved site
IPR002933	8	8	8	8	6	7	9	6	Peptidase M20
IPR011650	7	7	7	6	7	7	7	6	Peptidase M20, dimerisation domain
IPR017153	1	1	0	0	1	1	0	1	Cytosolic nonspecific dipeptidase/DUG1
IPR001126	4	4	4	3	4	4	3	4	UmuC domain
IPR001357	12	13	13	13	13	14	10	13	BRCT domain
IPR017961	3	3	3	1	4	3	3	3	DNA polymerase, Y-family, little finger domain
IPR025527	1	1	1	1	1	1	1	1	HUWE1/Rev1, ubiquitin binding region
IPR031991	1	1	1	1	1	1	1	1	DNA repair protein Rev1, C-terminal
IPR036420	11	12	13	11	14	12	11	13	BRCT domain superfamily
IPR036775	3	3	3	2	3	3	3	2	DNA polymerase, Y-family, little finger domain superfamily
IPR001019	2	2	2	2	3	3	2	2	Guanine nucleotide binding protein (G-protein), alpha subunit
IPR002975	1	1	1	1	2	2	1	2	Fungal G-protein, alpha subunit
IPR011025	2	2	3	2	3	3	2	2	G protein alpha subunit, helical insertion
IPR001578	2	2	2	2	2	3	3	2	Peptidase C12, ubiquitin carboxyl-terminal hydrolase
IPR036959	2	2	2	2	2	3	3	2	Peptidase C12, ubiquitin carboxyl-terminal hydrolase superfamily
IPR038765	25	25	29	27	30	34	31	30	Papain-like cysteine peptidase superfamily
IPR006594	7	7	8	4	7	5	6	7	LIS1 homology motif
IPR006595	2	1	2	2	2	1	2	2	CTLH, C-terminal LisH motif
IPR013144	1	1	2	2	2	1	2	2	CRA domain
IPR024964	2	2	3	3	3	3	3	4	CTLH/CRA C-terminal to LisH motif domain
IPR000979	1	1	1	1	1	1	1	1	Phosphodiesterase MJ0936/Vps29
IPR024654	1	1	1	1	1	1	1	1	Calcineurin-like phosphoesterase domain, lpxH-type
IPR028661	1	1	1	1	1	1	1	1	Vacuolar protein sorting-associated protein 29
IPR029052	14	13	15	14	16	15	14	16	Metallo-dependent phosphatase-like
IPR006671	8	9	9	9	11	8	7	8	Cyclin, N-terminal
IPR036915	12	13	14	14	14	14	13	12	Cyclin-like superfamily
IPR006569	2	3	2	3	4	4	3	4	CID domain
IPR008942	11	11	11	11	12	12	11	10	ENTH/VHS
IPR024382	1	1	1	1	1	1	1	1	Domain of unknown function DUF3844
IPR022214	0	0	0	0	0	0	0	0	Mitotic-spindle organizing protein 1
IPR001394	11	12	13	13	14	14	13	15	Peptidase C19, ubiquitin carboxyl-terminal hydrolase
IPR028889	12	13	15	14	15	15	14	16	Ubiquitin specific protease domain
IPR009445	0	1	0	1	1	1	1	1	TMEM85/ER membrane protein complex subunit 4
IPR001568	3	2	2	2	2	2	2	2	Ribonuclease T2-like
IPR036430	3	2	2	2	2	2	2	2	Ribonuclease T2-like superfamily
IPR000679	7	7	10	10	12	10	9	10	Zinc finger, GATA-type
IPR013088	7	7	9	9	9	9	9	9	Zinc finger, NHR/GATA-type
IPR013860	2	1	3	2	3	3	3	3	Nitrogen regulatory protein areA, GATA-like domain
IPR007146	2	2	2	1	2	2	0	1	Sas10/Utp3/C1D
IPR001670	1	1	1	1	1	3	2	2	Alcohol dehydrogenase, iron-type/glycerol dehydrogenase GldA
IPR000300	3	3	4	4	4	4	4	4	Inositol polyphosphate-related phosphatase
IPR005135	5	4	6	5	6	6	6	5	Endonuclease/exonuclease/phosphatase
IPR036691	8	8	9	8	9	11	12	11	Endonuclease/exonuclease/phosphatase superfamily
IPR002553	8	8	8	8	8	8	8	7	Clathrin/coatomer adaptor, adaptin-like, N-terminal
IPR008152	2	2	2	2	2	2	2	2	Clathrin adaptor, alpha/beta/gamma-adaptin, appendage, Ig-like subdomain
IPR008153	1	1	1	1	1	1	1	1	Gamma-adaptin ear (GAE) domain
IPR013041	3	3	3	3	3	3	3	2	Clathrin adaptor, appendage, Ig-like subdomain superfamily
IPR017107	1	1	1	1	1	1	1	1	Adaptor protein complex AP-1, gamma subunit
IPR008967	2	2	1	2	2	2	2	2	p53-like transcription factor, DNA-binding
IPR015350	2	2	2	2	2	2	2	2	Beta-trefoil DNA-binding domain
IPR015351	2	2	1	2	2	2	2	2	RBP-J/Cbf11/Cbf12, DNA binding
IPR036358	2	2	2	2	2	2	2	2	Beta-trefoil domain superfamily
IPR037095	2	2	1	1	2	2	2	2	RBP-J/Cbf11, DNA binding domain superfamily
IPR015007	1	1	1	1	1	1	0	0	Nuclear pore complex, NUP2/50/61
IPR018816	1	1	1	1	1	1	1	1	Cactin, central domain
IPR019134	1	1	1	1	1	1	1	1	Cactin, C-terminal
IPR014752	4	6	6	8	7	7	7	6	Arrestin-like, C-terminal
IPR014756	16	16	18	18	17	15	17	18	Immunoglobulin E-set
IPR019329	1	1	1	1	1	0	1	0	NADH:ubiquinone oxidoreductase, ESSS subunit
IPR008333	5	5	5	5	5	5	7	5	Flavoprotein pyridine nucleotide cytochrome reductase-like, FAD-binding domain
IPR017927	13	14	15	13	16	17	15	17	FAD-binding domain, ferredoxin reductase-type
IPR017938	12	12	14	15	14	17	15	16	Riboflavin synthase-like beta-barrel
IPR039261	14	15	16	15	16	17	15	17	Ferredoxin-NADP reductase (FNR), nucleotide-binding domain
IPR001180	4	4	4	4	4	3	4	4	Citron homology (CNH) domain
IPR001214	11	9	11	9	13	8	11	8	SET domain
IPR018200	10	10	10	12	12	12	12	12	Ubiquitin specific protease, conserved site
IPR025305	0	0	0	0	0	0	0	0	UCH repeated domain
IPR000778	0	0	0	0	0	0	0	0	Cytochrome b245, heavy chain
IPR013112	3	4	5	5	7	7	3	7	FAD-binding 8
IPR013121	4	4	6	6	7	7	3	7	Ferric reductase, NAD binding domain
IPR013130	3	4	5	5	7	7	4	8	Ferric reductase transmembrane component-like domain
IPR006603	3	5	6	7	7	5	5	4	PQ-loop repeat
IPR001375	3	3	3	3	4	4	3	4	Peptidase S9, prolyl oligopeptidase, catalytic domain
IPR001388	4	4	4	3	4	4	4	5	Synaptobrevin
IPR010908	3	3	3	3	3	3	3	3	Longin domain
IPR011012	15	14	16	14	16	14	14	15	Longin-like domain superfamily
IPR040521	0	0	0	0	0	0	0	4	Kyakuja-Dileera-Zisupton transposase
IPR041320	0	0	0	0	0	0	0	0	CxC1-like cysteine cluster associated with KDZ transposases
IPR013256	1	1	1	0	1	1	1	1	Chromatin SPT2
IPR001279	8	12	13	11	13	13	10	9	Metallo-beta-lactamase
IPR036866	16	17	18	17	17	18	16	14	Ribonuclease Z/Hydroxyacylglutathione hydrolase-like
IPR009617	0	1	1	1	0	1	1	1	Seipin family
IPR013726	0	1	1	0	1	0	1	1	Protein of unknown function DUF1748, fungi
IPR008733	3	3	3	2	3	2	2	3	Peroxisomal biogenesis factor 11
IPR003734	3	3	3	3	3	3	3	3	Domain of unknown function DUF155
IPR019410	4	4	6	7	7	5	4	4	Lysine methyltransferase
IPR004038	5	5	5	5	5	4	5	5	Ribosomal protein L7Ae/L30e/S12e/Gadd45
IPR022991	1	1	1	1	1	1	1	1	Ribosomal protein L30e, conserved site
IPR001269	3	3	3	3	4	4	4	4	tRNA-dihydrouridine synthase
IPR018517	2	2	2	2	3	2	1	1	tRNA-dihydrouridine synthase, conserved site
IPR035587	3	3	3	3	3	3	3	4	DUS-like, FMN-binding domain
IPR001905	2	2	2	2	2	2	2	1	Ammonium transporter
IPR018047	2	2	2	2	2	2	2	2	Ammonium transporter, conserved site
IPR024041	2	2	2	2	2	2	2	2	Ammonium transporter AmtB-like domain
IPR029020	2	2	2	2	2	2	2	3	Ammonium/urea transporter
IPR001917	4	4	4	4	4	5	4	4	Aminotransferase, class-II, pyridoxal-phosphate binding site
IPR000573	5	5	5	5	5	5	5	3	Aconitase A/isopropylmalate dehydratase small subunit, swivel domain
IPR001030	5	5	5	5	5	5	5	4	Aconitase/3-isopropylmalate dehydratase large subunit, alpha/beta/alpha domain
IPR004430	1	1	1	1	1	1	1	1	3-isopropylmalate dehydratase, large subunit
IPR004431	1	1	1	1	1	1	1	1	3-isopropylmalate dehydratase, small subunit
IPR012235	1	1	1	1	0	1	1	1	3-isopropylmalate dehydratase, fused small/large subunit
IPR015928	6	6	6	7	5	5	5	4	Aconitase/3-isopropylmalate dehydratase, swivel
IPR015931	5	5	5	5	5	5	5	4	Aconitase/3-isopropylmalate dehydratase large subunit, alpha/beta/alpha, subdomain 1/3
IPR018136	5	5	5	5	5	4	4	4	Aconitase family, 4Fe-4S cluster binding site
IPR033940	1	1	1	1	1	1	1	1	3-isopropylmalate dehydratase, swivel domain
IPR033941	1	1	1	1	1	1	1	1	3-Isopropylmalate dehydratase, catalytic domain
IPR036008	5	5	5	5	5	5	5	4	Aconitase, iron-sulfur domain
IPR002300	4	4	4	4	4	5	4	5	Aminoacyl-tRNA synthetase, class Ia
IPR002301	2	2	2	2	2	2	2	2	Isoleucine-tRNA ligase
IPR009008	4	4	4	4	5	5	4	5	Valyl/Leucyl/Isoleucyl-tRNA synthetase, editing domain
IPR013155	4	4	4	4	4	6	4	5	Methionyl/Valyl/Leucyl/Isoleucyl-tRNA synthetase, anticodon-binding
IPR033709	1	1	1	1	1	1	1	1	Isoleucyl tRNA synthetase type 2, anticodon-binding domain
IPR023167	1	1	1	1	1	1	1	1	Yap1 redox domain superfamily
IPR001606	1	1	2	2	2	2	2	2	ARID DNA-binding domain
IPR001878	8	8	7	4	10	8	8	6	Zinc finger, CCHC-type
IPR036875	7	8	7	4	11	7	6	4	Zinc finger, CCHC-type superfamily
IPR035213	0	0	0	0	0	0	0	0	Protein of unknown function DUF5321
IPR000651	3	3	3	2	3	2	3	3	Ras-like guanine nucleotide exchange factor, N-terminal
IPR001895	3	3	3	3	3	3	3	3	Ras guanine-nucleotide exchange factors catalytic domain
IPR023578	3	3	3	3	3	3	3	3	Ras guanine nucleotide exchange factor domain superfamily
IPR036964	2	1	2	1	2	2	1	2	Ras guanine-nucleotide exchange factor, catalytic domain superfamily
IPR005097	2	2	2	2	2	3	2	2	Saccharopine dehydrogenase, NADP binding domain
IPR007698	1	1	1	1	1	2	1	0	Alanine dehydrogenase/pyridine nucleotide transhydrogenase, NAD(H)-binding domain
IPR007886	1	1	1	1	1	1	1	0	Alanine dehydrogenase/pyridine nucleotide transhydrogenase, N-terminal
IPR032095	1	1	1	1	1	1	1	1	Saccharopine dehydrogenase, C-terminal
IPR001876	1	1	2	0	4	2	2	4	Zinc finger, RanBP2-type
IPR021648	1	1	1	1	1	0	1	1	Vacuolar protein sorting protein 36, GLUE domain
IPR040608	2	2	2	1	2	2	1	2	Snf8/Vps36 family
IPR024655	3	3	4	6	6	5	4	6	Uncharacterised protein family, glycosyl hydrolase catalytic domain
IPR005493	0	0	0	0	1	1	1	0	Ribonuclease E inhibitor RraA/RraA-like protein
IPR036704	0	0	0	0	1	1	1	0	Ribonuclease E inhibitor RraA/RraA-like superfamily
IPR001232	1	1	2	2	1	1	2	1	S-phase kinase-associated protein 1-like
IPR011333	5	5	6	6	10	7	8	11	SKP1/BTB/POZ domain superfamily
IPR016073	1	1	2	2	1	1	1	1	SKP1 component, POZ domain
IPR007225	1	1	1	1	1	1	1	1	Exocyst complex component EXOC6/Sec15
IPR016040	6	6	6	7	5	6	7	6	NAD(P)-binding domain
IPR042044	1	1	1	1	1	1	1	1	EXOC6/PINT-1/Sec15/Tip20, C-terminal, domain 2
IPR042045	1	1	1	1	1	1	1	1	Exocyst complex component EXOC6/Sec15, C-terminal, domain 1
IPR000319	0	0	0	0	0	0	0	0	Aspartate-semialdehyde dehydrogenase, conserved site
IPR000534	2	2	2	2	2	2	2	2	Semialdehyde dehydrogenase, NAD-binding
IPR005676	1	1	1	1	1	1	1	1	Aspartate-semialdehyde dehydrogenase, peptidoglycan lacking
IPR012280	2	2	2	2	2	2	2	2	Semialdehyde dehydrogenase, dimerisation domain
IPR040457	2	2	2	2	2	2	2	2	Gamma tubulin complex component, C-terminal
IPR041470	2	2	2	2	2	2	2	2	Gamma tubulin complex component protein, N-terminal
IPR013216	5	3	6	4	6	4	1	3	Methyltransferase type 11
IPR022238	1	1	1	1	1	1	1	1	18S rRNA (guanine(1575)-N(7))-methyltransferase Bud23, C-terminal
IPR003954	4	4	5	4	5	3	3	4	RNA recognition motif domain, eukaryote
IPR000340	2	2	3	2	4	3	2	2	Dual specificity phosphatase, catalytic domain
IPR000387	4	4	5	3	6	4	4	5	Tyrosine specific protein phosphatases domain
IPR020422	2	2	3	2	3	2	2	2	Dual specificity protein phosphatase domain
IPR003154	1	1	1	1	1	1	1	1	S1/P1 nuclease
IPR008947	2	1	2	1	1	1	2	1	Phospholipase C/P1 nuclease domain superfamily
IPR000086	6	6	7	7	10	8	8	6	NUDIX hydrolase domain
IPR011876	1	1	1	1	1	1	1	1	Isopentenyl-diphosphate delta-isomerase, type 1
IPR000399	1	1	1	1	1	1	1	1	TPP-binding enzyme, conserved site
IPR011766	4	4	4	3	4	4	3	3	Thiamine pyrophosphate enzyme, C-terminal TPP-binding
IPR012000	3	3	3	3	4	3	3	3	Thiamine pyrophosphate enzyme, central domain
IPR012001	3	3	3	3	4	4	3	4	Thiamine pyrophosphate enzyme, N-terminal TPP-binding domain
IPR012846	1	1	1	1	1	1	1	1	Acetolactate synthase, large subunit, biosynthetic
IPR029035	10	11	10	9	11	11	9	8	DHS-like NAD/FAD-binding domain superfamily
IPR029061	12	12	12	12	11	13	13	14	Thiamin diphosphate-binding fold
IPR039368	1	1	1	1	1	1	1	1	Acetolactate synthase large subunit, TPP binding domain
IPR013272	2	2	2	2	2	2	1	1	Vps72/YL1, C-terminal
IPR022155	1	1	1	1	1	1	1	1	Protein of unknown function DUF3684
IPR001594	2	2	3	1	6	1	3	3	Palmitoyltransferase, DHHC domain
IPR006115	3	3	3	3	3	3	3	3	6-phosphogluconate dehydrogenase, NADP-binding
IPR015815	0	0	1	0	0	0	0	0	3-hydroxyisobutyrate dehydrogenase-related
IPR000994	9	10	10	10	10	10	10	10	Peptidase M24
IPR001714	2	2	2	2	2	2	2	3	Peptidase M24, methionine aminopeptidase
IPR002467	1	1	2	1	2	1	1	3	Peptidase M24A, methionine aminopeptidase, subfamily 1
IPR036005	11	10	10	10	10	10	10	10	Creatinase/aminopeptidase-like
IPR005595	1	1	1	1	1	1	1	0	Translocon-associated protein (TRAP), alpha subunit
IPR003428	1	1	1	1	1	1	1	1	Mitochondrial glycoprotein
IPR036561	1	1	1	1	1	1	1	1	Mitochondrial glycoprotein superfamily
IPR017956	1	1	1	0	2	0	1	0	AT hook, DNA-binding motif
IPR000245	2	2	3	2	3	1	1	3	V-ATPase proteolipid subunit
IPR002379	2	2	3	2	3	2	2	3	V-ATPase proteolipid subunit C-like domain
IPR035921	2	2	3	2	3	2	2	3	F/V-ATP synthase subunit C superfamily
IPR012720	1	1	1	1	1	1	1	0	T-complex protein 1, eta subunit
IPR000571	11	12	16	16	19	19	14	14	Zinc finger, CCCH-type
IPR001440	3	3	3	5	6	2	5	6	Tetratricopeptide repeat 1
IPR013520	6	6	5	5	7	5	6	6	Exonuclease, RNase T/DNA polymerase III
IPR022894	0	0	0	1	0	1	1	1	Oligoribonuclease
IPR032374	1	1	1	1	1	0	1	1	SGTA, homodimerisation domain
IPR036397	20	20	19	18	19	21	19	18	Ribonuclease H superfamily
IPR016181	24	22	27	32	31	27	27	36	Acyl-CoA N-acyltransferase
IPR007484	3	3	5	5	5	5	5	4	Peptidase M28
IPR000195	9	10	10	12	12	11	11	10	Rab-GTPase-TBC domain
IPR035969	12	11	11	12	12	12	12	11	Rab-GTPase-TBC domain superfamily
IPR004457	1	1	1	1	1	1	1	1	Zinc finger, ZPR1-type
IPR001806	21	19	22	20	25	24	22	23	Small GTPase
IPR020849	3	2	3	3	4	4	3	3	Small GTPase superfamily, Ras-type
IPR000467	6	4	7	7	8	7	8	8	G-patch domain
IPR001270	3	3	3	2	3	3	3	3	ClpA/B family
IPR003959	34	36	36	32	34	33	34	34	ATPase, AAA-type, core
IPR004176	1	1	1	1	1	1	1	1	Clp, repeat (R) domain
IPR018368	1	1	1	1	1	1	1	1	ClpA/B, conserved site 1
IPR019489	2	3	3	2	3	3	3	3	Clp ATPase, C-terminal
IPR028299	1	1	1	1	1	1	1	1	ClpA/B, conserved site 2
IPR036628	1	1	1	1	1	1	1	1	Clp, N-terminal domain superfamily
IPR041546	2	2	2	2	2	2	2	2	ClpA/ClpB, AAA lid domain
IPR003382	0	0	1	1	1	0	2	1	Flavoprotein
IPR036551	0	0	1	1	1	0	2	1	Flavin prenyltransferase-like
IPR019363	1	1	1	1	1	1	1	1	Lipid droplet-associated hydrolase
IPR000330	19	19	19	19	19	19	19	21	SNF2, N-terminal
IPR001841	25	25	25	27	40	30	27	31	Zinc finger, RING-type
IPR013083	47	50	57	50	67	60	51	55	Zinc finger, RING/FYVE/PHD-type
IPR014905	1	1	1	1	1	1	1	1	HIRAN domain
IPR018957	3	4	4	4	3	3	3	4	Zinc finger, C3HC4 RING-type
IPR042241	2	2	2	2	2	2	2	2	Gamma-tubulin complex, C-terminal domain superfamily
IPR013538	1	1	1	0	1	1	1	1	Activator of Hsp90 ATPase homologue 1-like
IPR015310	1	1	1	0	1	1	1	1	Activator of Hsp90 ATPase, N-terminal
IPR023393	4	4	4	3	4	4	4	6	START-like domain superfamily
IPR036338	1	1	1	0	1	1	1	1	Activator of Hsp90 ATPase, Aha1
IPR017141	3	3	3	1	2	3	1	3	Peptidase M20, carboxypeptidase S
IPR036264	4	5	7	5	5	6	6	5	Bacterial exopeptidase dimerisation domain
IPR003137	3	3	3	2	3	1	2	1	PA domain
IPR007365	1	1	1	1	1	1	0	1	Transferrin receptor-like, dimerisation domain
IPR036757	1	1	1	1	1	1	0	1	Transferrin receptor-like, dimerisation domain superfamily
IPR020796	1	1	1	1	1	1	1	1	Origin recognition complex, subunit 5
IPR018376	2	2	2	2	2	2	2	2	Enoyl-CoA hydratase/isomerase, conserved site
IPR029045	7	6	7	7	6	7	8	7	ClpP/crotonase-like domain superfamily
IPR032259	1	1	1	1	1	1	1	1	Enoyl-CoA hydratase/isomerase, HIBYL-CoA-H type
IPR027027	1	1	1	1	1	1	1	1	GOSR2/Membrin/Bos1
IPR005373	2	2	1	1	1	1	0	1	Uncharacterised protein family UPF0183
IPR012312	1	1	1	2	1	2	2	1	Haemerythrin-like
IPR002637	1	1	1	1	1	1	1	1	Ham1-like protein
IPR027502	1	1	1	1	1	1	1	1	Inosine triphosphate pyrophosphatase
IPR029001	1	1	2	2	2	2	2	4	Inosine triphosphate pyrophosphatase-like
IPR019007	1	1	1	1	1	1	1	1	WW domain binding protein 11
IPR002052	0	0	1	1	3	2	1	1	DNA methylase, N-6 adenine-specific, conserved site
IPR006789	1	1	1	1	1	1	1	1	Actin-related protein 2/3 complex subunit 5
IPR036743	1	1	1	1	1	1	1	1	Actin-related protein 2/3 complex subunit 5 superfamily
IPR004932	1	1	1	1	1	1	1	1	Retrieval of early ER protein Rer1
IPR029347	2	1	2	2	1	2	2	1	Raptor, N-terminal CASPase-like domain
IPR002716	4	5	5	3	4	3	3	3	PIN domain
IPR018834	2	2	2	2	2	2	2	2	DNA/RNA-binding domain, Est1-type
IPR029060	9	9	10	9	11	10	11	11	PIN-like domain superfamily
IPR026894	2	2	2	2	2	2	2	2	DNAJ-containing protein, X-domain
IPR013963	1	1	1	1	1	1	1	1	DASH complex subunit Dad2
IPR001044	1	1	1	1	1	1	1	1	XPG/Rad2 endonuclease, eukaryotes
IPR003903	8	7	7	7	8	8	7	7	Ubiquitin interacting motif
IPR006084	5	5	5	4	5	5	5	6	XPG/Rad2 endonuclease
IPR006085	6	6	5	5	6	5	5	6	XPG, N-terminal
IPR006086	5	5	5	5	5	5	5	5	XPG-I domain
IPR008918	4	4	4	4	4	4	4	4	Helix-hairpin-helix motif, class 2
IPR019974	3	3	3	3	3	3	3	3	XPG conserved site
IPR036279	5	5	5	5	5	5	5	5	5'-3' exonuclease, C-terminal domain superfamily
IPR008699	1	1	1	0	0	1	0	0	NADH dehydrogenase [ubiquinone] 1 beta subcomplex subunit 8
IPR039467	1	1	1	1	1	1	1	1	Transcription factor TFIIIB component B'', Myb domain
IPR013126	9	8	8	10	8	8	8	7	Heat shock protein 70 family
IPR018181	7	7	7	7	7	7	6	6	Heat shock protein 70, conserved site
IPR029047	7	7	7	9	7	7	7	6	Heat shock protein 70kD, peptide-binding domain superfamily
IPR029048	7	7	7	8	7	7	7	6	Heat shock protein 70kD, C-terminal domain superfamily
IPR007304	1	1	1	1	1	1	1	1	TAP46-like protein
IPR019166	1	1	1	1	1	1	1	1	MICOS complex subunit MIC26/MIC27
IPR036034	2	2	2	1	1	1	2	1	PDZ superfamily
IPR040815	1	1	1	1	1	1	1	1	Nas2, N-terminal
IPR000760	2	1	2	1	3	3	3	3	Inositol monophosphatase-like
IPR006239	1	1	1	1	1	1	1	1	3(2),5 -bisphosphate nucleotidase HAL2
IPR024771	1	1	1	1	1	1	1	1	SUZ domain
IPR003000	4	5	5	3	5	4	4	4	Sirtuin family
IPR026590	5	5	5	4	5	4	4	4	Sirtuin family, catalytic core domain
IPR026591	3	4	5	4	5	4	4	4	Sirtuin, catalytic core small domain superfamily
IPR000182	18	15	19	24	25	20	19	27	GNAT domain
IPR001487	9	10	10	10	10	10	10	10	Bromodomain
IPR018359	4	4	4	4	4	4	4	1	Bromodomain, conserved site
IPR036427	9	10	10	10	10	10	10	11	Bromodomain-like superfamily
IPR009686	2	2	2	2	2	1	2	2	Senescence/spartin-associated
IPR001547	9	8	10	10	13	9	12	9	Glycoside hydrolase, family 5
IPR013933	1	1	1	1	1	1	1	1	Chromatin-remodelling complex, RSC SWI/SNF subunit Rsc7/Swp82
IPR001753	3	3	3	3	3	3	3	3	Enoyl-CoA hydratase/isomerase
IPR014748	2	2	2	2	2	2	2	2	Enoyl-CoA hydratase, C-terminal
IPR007018	1	1	1	1	1	1	1	1	Mediator complex, subunit Med6
IPR038566	1	1	1	1	1	1	1	1	Mediator complex, subunit Med6 superfamily
IPR007234	1	1	1	1	1	1	1	1	Vps53-like, N-terminal
IPR001451	4	5	5	4	4	4	4	4	Hexapeptide repeat
IPR011004	3	4	4	6	4	3	2	4	Trimeric LpxA-like superfamily
IPR004299	2	2	3	3	3	2	2	1	Membrane bound O-acyl transferase, MBOAT
IPR000905	2	2	2	3	2	2	2	2	Gcp-like domain
IPR017860	1	1	1	1	1	1	1	1	Peptidase M22, conserved site
IPR017861	2	2	1	2	2	2	1	1	Kae1/TsaD family
IPR034680	0	1	1	1	1	0	1	1	tRNA N6-adenosine threonylcarbamoyltransferase Kae1, archaea and eukaryote
IPR029016	6	6	6	7	9	8	7	8	GAF-like domain superfamily
IPR040855	0	0	0	0	0	0	0	0	ORC3, winged helix C-terminal
IPR001452	20	21	21	21	23	21	21	22	SH3 domain
IPR004148	2	2	3	3	3	3	3	2	BAR domain
IPR027267	16	17	18	17	18	18	18	18	AH/BAR domain superfamily
IPR036028	21	22	23	21	23	22	22	22	SH3-like domain superfamily
IPR000644	6	6	6	6	5	5	5	4	CBS domain
IPR018022	1	1	1	1	1	1	1	1	IPP transferase
IPR002156	3	4	4	2	2	2	4	4	Ribonuclease H domain
IPR009027	0	1	2	1	2	1	1	2	Ribosomal protein L9/RNase H1, N-terminal
IPR011320	1	2	2	1	2	2	2	2	Ribonuclease H1, N-terminal
IPR017067	0	1	1	1	0	0	0	0	Ribonuclease H1, eukaryote
IPR037056	1	2	2	1	2	2	2	2	Ribonuclease H1, N-terminal domain superfamily
IPR013931	1	1	1	1	1	1	1	1	Svf1-like, N-terminal
IPR033394	1	1	1	1	1	1	1	1	Svf1-like, C-terminal
IPR019315	1	1	1	1	1	1	1	1	Multiple myeloma tumor-associated protein 2-like, N-terminal
IPR000225	3	3	3	3	5	3	4	3	Armadillo
IPR007946	1	1	1	1	1	1	1	1	A1 cistron-splicing factor, AAR2
IPR033647	0	0	0	1	1	1	0	1	AAR2, N-terminal
IPR033648	1	1	1	1	1	1	1	1	AAR2, C-terminal
IPR038514	1	0	0	1	1	1	1	1	AAR2, C-terminal domain superfamily
IPR027921	0	0	0	0	0	0	0	0	Protein of unknown function DUF4598
IPR003347	3	4	6	7	7	6	5	10	JmjC domain
IPR041667	1	2	2	1	2	2	2	1	Cupin-like domain 8
IPR000701	1	1	1	1	1	1	1	1	Succinate dehydrogenase/fumarate reductase type B, transmembrane subunit
IPR014314	1	1	1	1	1	1	1	1	Succinate dehydrogenase, cytochrome b556 subunit
IPR018495	1	1	1	1	1	1	0	1	Succinate dehydrogenase, cytochrome b subunit, conserved site
IPR034804	2	2	3	3	2	2	2	2	Fumarate reductase/succinate dehydrogenase, transmembrane subunit
IPR007502	9	9	9	9	9	9	9	9	Helicase-associated domain
IPR011709	8	9	9	8	9	9	9	9	Domain of unknown function DUF1605
IPR011107	1	1	1	1	1	1	1	1	Type 1 protein phosphatase inhibitor
IPR001731	1	1	1	1	1	1	1	1	Delta-aminolevulinic acid dehydratase
IPR030656	1	1	1	1	1	1	1	1	Delta-aminolevulinic acid dehydratase, active site
IPR022771	1	0	0	1	1	1	1	0	Wings apart-like protein, C-terminal
IPR001154	1	1	1	1	1	1	1	1	DNA topoisomerase II, eukaryotic-type
IPR001241	1	1	1	1	1	1	1	1	DNA topoisomerase, type IIA
IPR002205	1	1	1	1	1	1	1	1	DNA topoisomerase, type IIA, subunit A/C-terminal
IPR006171	2	2	2	2	2	2	2	1	TOPRIM domain
IPR013506	1	1	1	1	1	1	1	1	DNA topoisomerase, type IIA, subunit B, domain 2
IPR013757	1	1	1	1	1	1	1	1	Type IIA DNA topoisomerase subunit A, alpha-helical domain superfamily
IPR013758	1	1	1	1	1	1	1	1	DNA topoisomerase, type IIA, subunit A/ C-terminal, alpha-beta
IPR013759	1	1	1	1	1	1	1	1	DNA topoisomerase, type IIA, subunit B, C-terminal
IPR013760	1	1	1	1	1	1	1	1	DNA topoisomerase, type IIA-like domain superfamily
IPR014721	16	16	16	16	16	15	15	11	Ribosomal protein S5 domain 2-type fold, subgroup
IPR018522	1	1	1	1	1	1	1	1	DNA topoisomerase, type IIA, conserved site
IPR031660	1	1	1	1	1	1	1	1	C-terminal associated domain of TOPRIM
IPR034157	1	1	1	1	1	1	1	1	DNA topoisomerase 2, TOPRIM domain
IPR027806	0	0	0	0	0	0	0	0	Harbinger transposase-derived nuclease domain
IPR001757	14	14	13	12	13	14	11	14	P-type ATPase
IPR006539	3	3	3	3	3	3	3	3	P-type ATPase, subfamily IV
IPR008250	15	16	14	12	14	16	11	15	P-type ATPase, A domain superfamily
IPR018303	15	14	14	12	14	16	11	15	P-type ATPase, phosphorylation site
IPR023298	15	15	14	12	14	14	11	13	P-type ATPase, transmembrane domain superfamily
IPR023299	16	15	14	12	14	16	11	15	P-type ATPase, cytoplasmic domain N
IPR032630	3	3	3	3	3	3	3	3	P-type ATPase, C-terminal
IPR032631	2	3	3	3	3	3	3	2	P-type ATPase, N-terminal
IPR001353	14	13	14	14	14	14	14	14	Proteasome, subunit alpha/beta
IPR016050	3	2	3	3	3	3	3	3	Proteasome beta-type subunit, conserved site
IPR023333	7	6	7	7	7	7	7	7	Proteasome B-type subunit
IPR029055	23	21	22	23	23	23	25	22	Nucleophile aminohydrolases, N-terminal
IPR033811	1	1	1	1	1	1	1	1	Proteasome beta 3 subunit
IPR003890	4	4	4	4	4	4	5	6	MIF4G-like, type 3
IPR016021	9	9	9	9	9	9	11	12	MIF4G-like domain superfamily
IPR022745	1	1	1	0	1	1	1	2	Eukaryotic translation initiation factor 4G1, eIF4E-binding domain
IPR036211	1	1	1	0	1	1	1	2	eIF4G, eIF4e-binding domain superfamily
IPR002498	2	2	2	2	2	2	2	1	Phosphatidylinositol-4-phosphate 5-kinase, core
IPR027483	1	1	1	1	1	1	1	1
IPR027484	2	2	2	2	2	2	2	1	Phosphatidylinositol-4-phosphate 5-kinase, N-terminal
IPR017703	1	1	1	1	1	1	1	1	YgfZ/GcvT conserved site
IPR027266	2	2	2	2	2	2	2	2	GTP-binding protein TrmE/Glycine cleavage system T protein, domain 1
IPR017422	0	0	0	0	0	0	0	0	WD repeat protein 55
IPR010569	1	0	1	1	1	1	1	1	Myotubularin-like phosphatase domain
IPR016130	4	3	5	4	5	5	5	6	Protein-tyrosine phosphatase, active site
IPR006652	1	1	0	1	2	1	1	1	Kelch repeat type 1
IPR015915	7	6	6	8	8	8	6	7	Kelch-type beta propeller
IPR004193	2	2	2	1	1	1	1	1	Glycoside hydrolase, family 13, N-terminal
IPR006048	2	2	2	1	1	1	1	1	Alpha-amylase/branching enzyme, C-terminal all beta
IPR013783	25	23	24	22	18	22	24	20	Immunoglobulin-like fold
IPR037439	2	2	2	1	0	1	1	1	1,4-alpha-glucan-branching enzyme
IPR007872	1	1	1	1	2	1	2	2	DPH-type metal-binding domain
IPR036671	1	1	1	1	2	1	2	2	DPH-type metal-binding domain superfamily
IPR000305	1	1	1	1	1	1	1	1	GIY-YIG endonuclease
IPR027520	1	1	1	1	1	1	1	1	Structure-specific endonuclease subunit Slx1
IPR035901	1	1	1	1	1	1	1	1	GIY-YIG endonuclease superfamily
IPR000961	8	7	10	11	11	10	11	11	AGC-kinase, C-terminal
IPR017441	57	58	64	62	70	67	61	61	Protein kinase, ATP binding site
IPR005475	4	4	4	5	4	5	6	4	Transketolase-like, pyrimidine-binding domain
IPR009014	6	6	6	7	6	7	8	7	Transketolase C-terminal/Pyruvate-ferredoxin oxidoreductase domain II
IPR033248	3	3	3	4	3	4	5	3	Transketolase, C-terminal domain
IPR001602	1	1	1	1	1	1	1	1	Uncharacterised protein family UPF0047
IPR035917	1	1	1	1	1	1	1	1	YjbQ-like superfamily
IPR009600	0	0	0	1	1	1	1	1	GPI transamidase subunit PIG-U
IPR003819	7	7	7	7	6	6	7	7	TauD/TfdA-like domain
IPR042098	7	7	7	7	6	6	7	6	Taurine dioxygenase TauD-like superfamily
IPR024766	1	2	2	2	4	2	3	3	Zinc finger, RING-H2-type
IPR035062	0	0	0	0	0	0	0	0	Kic1p-like serine/threonine kinase, catalytic domain
IPR009880	2	2	2	3	2	2	3	3	Glyoxal oxidase, N-terminal
IPR011043	5	6	4	7	7	4	5	7	Galactose oxidase/kelch, beta-propeller
IPR015202	2	2	2	3	2	2	3	3	Galactose oxidase-like, Early set domain
IPR037293	1	1	1	3	2	2	3	3	Galactose oxidase, central domain superfamily
IPR004843	15	14	16	14	14	14	14	14	Calcineurin-like phosphoesterase domain, ApaH type
IPR006186	9	8	9	9	9	9	8	9	Serine/threonine-specific protein phosphatase/bis(5-nucleosyl)-tetraphosphatase
IPR018829	1	1	1	1	1	1	1	1	Domain of unknown function DUF2433
IPR025574	2	2	2	3	1	3	1	1	Nucleoporin FG repeat
IPR006620	3	3	3	3	3	3	1	3	Prolyl 4-hydroxylase, alpha subunit
IPR019601	1	1	1	1	1	1	1	1	Oxoglutarate/iron-dependent oxygenase, C-terminal degradation domain
IPR039558	1	1	1	1	1	1	1	1	Prolyl 3,4-dihydroxylase TPA1/OFD1, N-terminal domain
IPR011611	3	3	3	3	3	3	2	3	Carbohydrate kinase PfkB
IPR029056	7	7	7	7	8	8	7	7	Ribokinase-like
IPR001810	8	8	12	13	16	16	13	13	F-box domain
IPR001662	1	1	1	1	1	1	1	1	Elongation factor 1B gamma, C-terminal
IPR004046	2	2	2	3	3	3	4	2	Glutathione S-transferase, C-terminal
IPR010987	7	8	8	7	7	5	7	7	Glutathione S-transferase, C-terminal-like
IPR036282	12	12	13	12	10	10	12	11	Glutathione S-transferase, C-terminal domain superfamily
IPR036433	1	1	1	1	1	1	1	1	Elongation factor EF1B gamma, C-terminal domain superfamily
IPR040079	4	5	5	5	5	3	5	5	Glutathione Transferase family
IPR002133	1	1	1	1	1	1	1	1	S-adenosylmethionine synthetase
IPR022628	1	1	1	1	1	1	1	1	S-adenosylmethionine synthetase, N-terminal
IPR022629	1	1	1	1	1	1	1	1	S-adenosylmethionine synthetase, central domain
IPR022630	1	1	1	1	1	1	1	1	S-adenosylmethionine synthetase, C-terminal
IPR022631	1	1	1	1	1	1	1	1	S-adenosylmethionine synthetase, conserved site
IPR022636	1	1	1	1	1	1	1	1	S-adenosylmethionine synthetase superfamily
IPR002008	1	1	2	1	3	1	3	2	DNA polymerase family X, beta-like
IPR002054	1	1	2	2	3	3	3	2	DNA-directed DNA polymerase X
IPR022312	1	1	2	1	3	3	3	2	DNA polymerase family X
IPR028207	1	1	2	2	3	3	3	2	DNA polymerase beta, palm domain
IPR005024	6	6	6	6	7	7	7	6	Snf7 family
IPR013252	1	1	1	1	1	1	1	1	Kinetochore-Ndc80 subunit Spc24
IPR004821	3	3	3	3	3	3	2	3	Cytidyltransferase-like domain
IPR041723	1	1	1	1	1	1	1	1	CTP:phosphocholine cytidylyltransferase domain
IPR001932	7	7	7	7	8	7	8	8	PPM-type phosphatase domain
IPR009060	9	10	10	10	15	13	13	13	UBA-like superfamily
IPR015940	7	8	8	7	9	8	9	6	Ubiquitin-associated domain
IPR036457	7	7	7	7	8	7	8	8	PPM-type phosphatase domain superfamily
IPR013635	1	1	1	1	1	1	1	1	Protein Ice2
IPR010487	1	1	1	1	0	0	0	0	Neugrin/Rrg9
IPR004147	4	3	4	3	4	4	3	3	UbiB domain
IPR018961	1	1	1	1	1	1	1	1	DnaJ homologue, subfamily C, member 28, conserved domain
IPR002110	11	11	14	13	15	14	13	14	Ankyrin repeat
IPR017408	1	1	1	1	1	1	1	1	Arginine N-methyltransferase 2
IPR020683	13	13	16	15	15	14	12	15	Ankyrin repeat-containing domain
IPR026480	1	1	1	1	1	1	1	1	Arginine N-methyltransferase 2-like domain
IPR036770	14	14	17	16	17	15	14	16	Ankyrin repeat-containing domain superfamily
IPR024991	1	0	1	1	1	1	1	1	Anaphase-promoting complex subunit 11, RING-H2 finger
IPR013763	9	10	10	10	12	11	10	9	Cyclin-like
IPR001093	1	1	1	1	1	1	1	1	IMP dehydrogenase/GMP reductase
IPR005990	1	1	1	1	1	1	1	1	Inosine-5'-monophosphate dehydrogenase
IPR015875	1	1	1	1	1	1	1	1	IMP dehydrogenase / GMP reductase, conserved site
IPR009071	8	8	8	7	8	8	7	8	High mobility group box domain
IPR036910	8	8	8	9	9	8	7	8	High mobility group box domain superfamily
IPR012716	1	1	1	1	1	1	1	1	T-complex protein 1, beta subunit
IPR002843	1	1	1	1	1	1	1	1	ATPase, V0 complex, c/d subunit
IPR016727	1	1	1	1	1	1	1	1	ATPase, V0 complex, subunit d
IPR035067	1	1	1	1	1	1	1	1	V-type ATPase subunit c
IPR036079	1	1	1	1	1	1	1	1	V-type ATP synthase subunit C-like
IPR014881	1	1	1	1	1	1	1	1	Nin one binding (NOB1) Zn-ribbon-like
IPR017117	1	1	1	1	1	1	1	1	Ribonuclease Nob1, eukaryote
IPR033411	1	1	1	1	1	1	1	1	Ribonuclease, PIN domain
IPR036283	1	1	1	1	1	1	1	1	NOB1 zinc finger-like superfamily
IPR039909	1	1	1	1	1	1	1	1
IPR004429	1	1	1	1	1	1	1	1	Isopropylmalate dehydrogenase
IPR019818	5	4	5	6	6	5	6	6	Isocitrate/isopropylmalate dehydrogenase, conserved site
IPR024084	5	4	5	6	6	5	6	6	Isopropylmalate dehydrogenase-like domain
IPR018163	4	4	3	4	3	3	2	4	Threonyl/alanyl tRNA synthetase, class II-like, putative editing domain superfamily
IPR006089	1	1	1	1	1	1	1	1	Acyl-CoA dehydrogenase, conserved site
IPR006091	6	6	6	6	5	6	6	4	Acyl-CoA oxidase/dehydrogenase, central domain
IPR009075	5	5	5	5	5	5	5	3	Acyl-CoA dehydrogenase/oxidase C-terminal
IPR009100	6	6	6	6	6	6	6	5	Acyl-CoA dehydrogenase/oxidase, N-terminal and middle domain superfamily
IPR013786	4	4	4	4	4	4	4	2	Acyl-CoA dehydrogenase/oxidase, N-terminal
IPR036250	6	6	6	6	6	6	6	4	Acyl-CoA dehydrogenase-like, C-terminal
IPR037069	6	6	6	6	6	6	6	4	Acyl-CoA dehydrogenase/oxidase, N-terminal domain superfamily
IPR007667	3	3	3	3	3	3	3	3	Hypoxia induced protein, domain
IPR008146	2	2	2	2	2	2	2	2	Glutamine synthetase, catalytic domain
IPR008147	1	1	1	1	1	1	1	1	Glutamine synthetase, beta-Grasp domain
IPR014746	4	4	4	3	4	4	4	4	Glutamine synthetase/guanido kinase, catalytic domain
IPR027302	1	1	1	1	1	1	1	1	Glutamine synthetase, N-terminal conserved site
IPR027303	1	1	1	1	1	1	1	1	Glutamine synthetase, glycine-rich site
IPR036651	1	1	1	1	1	1	1	1	Glutamine synthetase, N-terminal domain superfamily
IPR018800	1	1	1	1	1	1	0	1	Proline-rich protein PRCC
IPR011598	7	8	9	8	8	8	9	9	Myc-type, basic helix-loop-helix (bHLH) domain
IPR036638	7	8	9	8	8	8	9	9	Helix-loop-helix DNA-binding domain superfamily
IPR009011	3	3	4	4	4	4	4	4	Mannose-6-phosphate receptor binding domain superfamily
IPR028146	1	1	1	1	1	0	1	1	Glucosidase II beta subunit, N-terminal
IPR036055	0	0	0	0	0	0	0	0	LDL receptor-like superfamily
IPR036607	1	1	1	1	1	1	1	1	Glucosidase 2 subunit beta-like
IPR017896	5	5	5	5	5	5	5	5	4Fe-4S ferredoxin-type, iron-sulphur binding domain
IPR004871	3	2	3	3	3	3	3	3	Cleavage/polyadenylation specificity factor, A subunit, C-terminal
IPR012466	1	1	1	1	1	0	1	0	NECAP, PHear domain
IPR001199	14	13	16	17	16	17	19	11	Cytochrome b5-like heme/steroid binding domain
IPR036400	15	14	18	17	17	18	20	14	Cytochrome b5-like heme/steroid binding domain superfamily
IPR007277	1	1	1	1	1	1	0	1	Svp26/Tex261
IPR003038	1	1	1	1	1	1	1	0	DAD/Ost2
IPR002889	9	11	12	14	13	8	12	14	Carbohydrate-binding WSC
IPR018535	7	7	9	9	9	9	6	10	Domain of unknown function DUF1996
IPR029069	12	12	12	12	12	11	9	12	HotDog domain superfamily
IPR004434	2	1	2	2	2	2	2	2	Isocitrate dehydrogenase NAD-dependent
IPR002035	6	6	5	5	7	5	4	6	von Willebrand factor, type A
IPR036465	15	15	15	14	16	12	15	14	von Willebrand factor A-like domain superfamily
IPR004001	2	2	2	2	2	2	3	2	Actin, conserved site
IPR000089	7	6	7	7	7	7	7	7	Biotin/lipoyl attachment
IPR001078	2	2	2	2	2	2	2	2	2-oxoacid dehydrogenase acyltransferase, catalytic domain
IPR003016	3	2	3	4	4	4	4	4	2-oxo acid dehydrogenase, lipoyl-binding site
IPR004167	1	1	1	1	1	2	2	1	Peripheral subunit-binding domain
IPR011053	7	6	7	7	7	7	7	7	Single hybrid motif
IPR023213	4	4	4	3	4	5	3	4	Chloramphenicol acetyltransferase-like domain superfamily
IPR036625	2	1	2	1	1	1	2	1	E3-binding domain superfamily
IPR005631	1	1	1	1	1	1	1	1	Flavinator of succinate dehydrogenase
IPR028882	1	0	1	1	1	1	1	1	Succinate dehydrogenase assembly factor 2, mitochondrial
IPR036714	1	1	1	1	1	1	1	1	Flavinator of succinate dehydrogenase superfamily
IPR001087	0	0	1	0	1	0	0	2	GDSL lipase/esterase
IPR035547	0	0	0	0	0	0	0	0	Phospholipase B
IPR028036	0	0	0	0	1	0	1	0	Domain of unknown function DUF4536
IPR002155	4	4	4	4	4	4	4	4	Thiolase
IPR016039	7	7	7	7	7	7	7	7	Thiolase-like
IPR020613	4	4	4	3	4	4	4	4	Thiolase, conserved site
IPR020615	3	3	3	3	3	3	3	3	Thiolase, acyl-enzyme intermediate active site
IPR020616	4	4	4	4	4	4	4	4	Thiolase, N-terminal
IPR020617	4	4	4	4	4	4	4	4	Thiolase, C-terminal
IPR000361	1	1	1	1	2	2	1	1	FeS cluster biogenesis
IPR016092	1	1	1	1	2	2	1	1	FeS cluster insertion protein
IPR035903	2	2	2	2	2	2	2	2	HesB-like domain superfamily
IPR007515	1	1	1	1	1	1	1	1	Mss4
IPR011057	8	9	11	10	8	11	8	8	Mss4-like superfamily
IPR011323	2	2	2	2	2	2	2	2	Mss4/translationally controlled tumour-associated TCTP
IPR031355	1	1	1	1	0	0	1	1	Protein of unknown function DUF5102
IPR007632	1	1	1	1	1	1	1	1	Anoctamin
IPR003595	4	4	4	4	2	3	4	2	Protein-tyrosine phosphatase, catalytic
IPR029260	1	1	1	1	1	1	0	1	Dual specificity/tyrosine protein phosphatase, N-terminal
IPR018108	34	32	34	34	33	35	34	34	Mitochondrial substrate/solute carrier
IPR023395	35	34	36	35	35	36	36	37	Mitochondrial carrier domain superfamily
IPR000222	3	3	3	4	3	3	2	3	PPM-type phosphatase, divalent cation binding
IPR001706	0	0	0	0	0	0	1	0	Ribosomal protein L35, non-mitochondrial
IPR018265	0	0	0	0	0	0	0	0	Ribosomal protein L35, conserved site
IPR021137	0	0	1	0	0	0	1	0	Ribosomal protein L35
IPR037229	0	1	1	0	1	0	1	0	Ribosomal protein L35 superfamily
IPR002130	10	10	11	10	12	11	12	9	Cyclophilin-type peptidyl-prolyl cis-trans isomerase domain
IPR029000	11	11	12	11	13	12	13	10	Cyclophilin-like domain superfamily
IPR035538	0	0	1	0	1	1	1	1	PPIL4-like, cyclophilin domain
IPR001683	13	12	13	11	13	13	12	10	Phox homology
IPR015404	3	3	3	2	3	2	3	2	Sorting nexin Vps5-like, C-terminal
IPR036871	12	11	12	11	12	12	11	11	PX domain superfamily
IPR037907	1	1	1	1	1	1	1	1	Vps17, PX domain
IPR027528	0	0	0	0	0	0	0	0	Eukaryotic translation initiation factor 3 subunit M
IPR040750	1	1	1	1	1	1	1	1	eIF3 subunit M, C-terminal helix domain
IPR002777	3	2	4	4	4	4	4	4	Prefoldin beta-like
IPR009053	4	2	5	5	5	5	5	5	Prefoldin
IPR017082	0	0	0	0	0	0	0	0	Ribosomal protein S23, mitochondrial, fungi
IPR019368	0	0	1	1	1	1	2	1	Ribosomal protein S23/S29, mitochondrial
IPR011687	1	1	1	1	1	1	1	1	Ribosome biogenesis protein Nop53/GLTSCR2
IPR013248	2	2	2	2	2	1	2	2	Secretory component protein Psh3/Shr3
IPR023753	13	13	14	14	15	15	15	17	FAD/NAD(P)-binding domain
IPR006694	4	4	4	4	4	4	4	4	Fatty acid hydroxylase
IPR000008	12	12	12	11	12	11	11	11	C2 domain
IPR031468	8	8	8	7	8	8	7	6	Synaptotagmin-like mitochondrial-lipid-binding domain
IPR035892	13	12	13	14	13	13	13	15	C2 domain superfamily
IPR037765	2	3	2	3	3	3	2	4	Tricalbin, C2B domain
IPR037767	2	2	2	1	2	1	1	1	Mug190-like, C2A domain
IPR020610	1	1	1	1	1	1	1	1	Thiolase, active site
IPR022780	1	0	1	1	1	1	1	1	Dynein family light intermediate chain
IPR003307	3	3	3	3	3	3	3	3	W2 domain
IPR018357	3	3	3	3	2	4	3	3	Hexapeptide transferase, conserved site
IPR035543	0	0	0	0	0	0	0	0	Translation initiation factor eIF-2B subunit epsilon, N-terminal
IPR004695	2	2	2	3	3	3	2	2	Transporter protein SLAC1/Mae1/ Ssu1/TehA
IPR013094	6	5	8	5	6	10	7	9	Alpha/beta hydrolase fold-3
IPR004014	6	6	6	6	6	7	5	6	Cation-transporting P-type ATPase, N-terminal
IPR006068	6	6	6	5	6	6	5	5	Cation-transporting P-type ATPase, C-terminal
IPR010699	1	1	3	4	2	2	2	3	Protein of unknown function DUF1275
IPR004274	7	7	7	7	7	7	6	7	FCP1 homology domain
IPR021278	1	1	1	1	1	1	0	1	ATP synthase subunit K
IPR000114	1	1	1	1	1	1	1	1	Ribosomal protein L16
IPR016180	1	1	1	1	1	1	1	1	Ribosomal protein L10e/L16
IPR020798	1	1	1	1	1	1	1	1	Ribosomal protein L16, conserved site
IPR036920	1	1	1	1	1	1	1	1	Ribosomal protein L10e/L16 superfamily
IPR017384	0	0	1	0	0	1	1	1	NADH dehydrogenase [ubiquinone] (complex I), alpha subcomplex subunit 1
IPR000542	1	1	1	1	1	0	1	0	Acyltransferase ChoActase/COT/CPT
IPR039551	2	2	2	2	2	2	2	2	Choline/carnitine acyltransferase domain
IPR042231	2	2	2	2	2	2	2	2	Choline/Carnitine o-acyltransferase, domain 2
IPR042232	2	2	2	2	2	2	2	2
IPR020946	1	1	1	2	1	2	2	4	Flavin monooxygenase-like
IPR008854	1	1	1	1	1	1	1	1	TPMT family
IPR024986	1	1	1	1	1	1	1	1	Sister chromatid cohesion C-terminal domain
IPR026003	1	1	1	1	1	1	1	1	HEAT repeat associated with sister chromatid cohesion protein
IPR000219	9	9	10	8	11	10	9	11	Dbl homology (DH) domain
IPR035899	9	9	10	8	11	11	11	10	Dbl homology (DH) domain superfamily
IPR000432	5	4	6	3	6	5	6	6	DNA mismatch repair protein MutS, C-terminal
IPR007696	4	4	6	3	6	4	5	5	DNA mismatch repair protein MutS, core
IPR036187	5	5	6	3	6	6	6	6	DNA mismatch repair protein MutS, core domain superfamily
IPR002934	2	2	2	1	2	1	2	2	Polymerase, nucleotidyl transferase domain
IPR007010	1	1	1	1	1	1	1	1	Poly(A) polymerase, RNA-binding domain
IPR007012	1	1	1	1	1	1	1	1	Poly(A) polymerase, central domain
IPR011068	1	1	1	1	1	1	1	1	Nucleotidyltransferase, class I-like, C-terminal
IPR014492	1	1	0	0	1	1	1	1	Poly(A) polymerase
IPR032805	0	0	0	1	1	1	0	1	Wax synthase domain
IPR022247	0	0	0	0	0	0	0	0	Casein kinase 1 gamma C-terminal
IPR034103	1	1	1	1	1	1	1	1	Sm-like protein Lsm8
IPR002842	1	1	1	1	1	1	1	1	V-type ATPase subunit E
IPR038495	1	1	1	1	1	1	1	1	V-type ATPase subunit E, C-terminal domain superfamily
IPR017380	0	0	1	1	0	1	0	0	Histone acetyltransferase type B, catalytic subunit
IPR019467	1	1	1	1	1	1	1	1	Histone acetyl transferase HAT1 N-terminal
IPR037113	1	1	1	1	1	1	1	1	Histone acetyl transferase 1, N-terminal domain superfamily
IPR000210	5	4	4	3	6	4	5	8	BTB/POZ domain
IPR037525	2	2	3	2	2	3	1	2	Velvet domain
IPR038491	2	2	3	2	2	3	1	2	Velvet domain superfamily
IPR000375	2	2	2	2	2	2	2	2	Dynamin stalk domain
IPR001401	3	3	3	3	3	3	3	3	Dynamin, GTPase domain
IPR003130	2	2	2	2	2	2	2	2	Dynamin GTPase effector
IPR019762	2	2	2	2	2	2	2	2	Dynamin, GTPase region, conserved site
IPR020850	3	3	3	3	3	3	3	3	GTPase effector domain
IPR022812	4	4	4	4	4	4	4	4	Dynamin superfamily
IPR030381	4	4	4	4	4	4	4	4	Dynamin-type guanine nucleotide-binding (G) domain
IPR012308	3	4	4	3	4	4	3	4	DNA ligase, ATP-dependent, N-terminal
IPR012309	2	2	2	2	3	3	3	3	DNA ligase, ATP-dependent, C-terminal
IPR012310	3	4	4	4	5	5	4	5	DNA ligase, ATP-dependent, central
IPR016059	3	4	4	4	4	5	4	5	DNA ligase, ATP-dependent, conserved site
IPR036599	3	4	4	3	4	3	3	4	DNA ligase, ATP-dependent, N-terminal domain superfamily
IPR000926	0	0	0	0	0	0	0	0	GTP cyclohydrolase II, RibA
IPR032677	1	1	1	1	2	2	2	2	GTP cyclohydrolase II
IPR036144	1	1	1	1	2	2	2	2	GTP cyclohydrolase II superfamily
IPR003117	1	1	1	0	1	1	1	1	cAMP-dependent protein kinase regulatory subunit, dimerization-anchoring domain
IPR012198	0	0	0	0	0	0	0	0	cAMP-dependent protein kinase regulatory subunit
IPR018488	1	1	1	1	1	1	1	1	Cyclic nucleotide-binding, conserved site
IPR013889	0	0	0	0	0	0	0	0	Karyogamy protein, KAR9
IPR001945	1	0	1	1	1	1	1	1	RAD3/XPD family
IPR002464	8	6	7	6	6	8	6	7	DNA/RNA helicase, ATP-dependent, DEAH-box type, conserved site
IPR006554	2	1	2	2	2	2	2	2	Helicase-like, DEXD box c2 type
IPR006555	2	1	2	2	2	2	2	2	ATP-dependent helicase, C-terminal
IPR010614	2	1	2	2	2	2	2	2	DEAD2
IPR010643	1	0	1	1	1	1	1	1	Helical and beta-bridge domain
IPR013020	2	1	2	2	2	2	2	1	ATP-dependent helicase Rad3/Chl1-like
IPR014013	2	1	2	2	2	2	2	2	Helicase superfamily 1/2, ATP-binding domain, DinG/Rad3-type
IPR016488	0	0	1	1	0	1	0	0	NADH dehydrogenase [ubiquinone] (complex I), alpha subcomplex, subunit 6
IPR002293	11	10	13	10	10	13	14	11	Amino acid/polyamine transporter I
IPR002226	2	2	2	2	2	2	2	2	Catalase haem-binding site
IPR010582	3	3	3	3	3	3	3	3	Catalase immune-responsive domain
IPR011614	3	3	3	3	3	3	3	3	Catalase core domain
IPR018028	3	3	3	3	3	3	3	3	Catalase, mono-functional, haem-containing
IPR020835	3	3	3	3	3	3	3	3	Catalase superfamily
IPR024708	2	2	2	2	2	2	2	2	Catalase active site
IPR024712	1	1	1	1	0	1	1	1	Catalase, mono-functional, haem-containing, clade 2
IPR029062	12	12	13	14	15	13	15	14	Class I glutamine amidotransferase-like
IPR037060	3	3	3	3	3	3	3	3
IPR041399	1	1	1	1	1	1	1	1	Large catalase, C-terminal domain
IPR000073	8	8	11	11	11	10	7	9	Alpha/beta hydrolase fold-1
IPR015362	0	0	1	0	1	0	1	0	WIBG, Mago-binding
IPR036348	0	0	1	0	1	0	1	0	WIBG, N-terminal domain superfamily
IPR000178	1	1	0	1	1	1	0	1	Translation initiation factor aIF-2, bacterial-like
IPR023115	2	2	2	2	2	1	2	2	Translation initiation factor IF- 2, domain 3
IPR036925	2	2	2	2	2	1	2	2	Translation initiation factor IF-2, domain 3 superfamily
IPR001461	5	5	6	6	6	6	8	4	Aspartic peptidase A1 family
IPR001969	5	4	5	4	4	5	5	5	Aspartic peptidase, active site
IPR021109	9	9	9	10	11	12	12	13	Aspartic peptidase domain superfamily
IPR033121	7	7	7	8	9	8	9	9	Peptidase family A1 domain
IPR033819	0	0	0	0	1	0	0	0	Saccharopepsin
IPR003807	4	4	4	4	4	4	4	4	Domain of unknown function DUF202
IPR005455	0	0	1	0	1	1	1	1	Profilin
IPR036140	0	0	1	0	1	1	1	1	Profilin superfamily
IPR000772	7	8	10	16	15	11	9	10	Ricin B, lectin domain
IPR035992	7	8	10	18	15	12	9	10	Ricin B-like lectins
IPR002698	1	1	2	0	1	1	0	1	5-formyltetrahydrofolate cyclo-ligase
IPR024185	1	1	2	0	1	1	0	1	5-formyltetrahydrofolate cyclo-ligase-like domain superfamily
IPR037171	10	9	11	8	9	10	9	10	NagB/RpiA transferase-like
IPR005801	2	2	2	2	3	2	2	2	ADC synthase
IPR006221	1	1	1	1	1	1	1	1	Anthranilate synthase/para-aminobenzoate synthase like domain
IPR015890	2	2	2	2	3	2	2	2	Chorismate-utilising enzyme, C-terminal
IPR017926	8	9	10	10	11	8	10	10	Glutamine amidotransferase
IPR001300	1	1	1	3	2	2	2	2	Peptidase C2, calpain, catalytic domain
IPR013744	2	2	2	0	1	1	1	1	Fusarinine C esterase SidJ
IPR016087	1	1	1	1	1	1	1	1	Chalcone isomerase
IPR036298	0	0	0	1	1	1	1	1	Chalcone isomerase superfamily
IPR000757	10	9	13	14	16	15	15	12	Glycoside hydrolase family 16
IPR018371	0	0	0	0	0	0	0	0	Chitin-binding, type 1, conserved site
IPR004841	5	5	5	5	4	5	6	4	Amino acid permease/ SLC12A domain
IPR011531	1	1	1	1	1	1	1	3	Bicarbonate transporter, C-terminal
IPR021047	3	4	4	4	5	4	4	4	Mannosyltransferase 1, CMT1
IPR005103	2	2	2	2	2	1	2	2	Glycoside hydrolase, family 61
IPR027525	1	1	1	1	1	1	1	1	Eukaryotic translation initiation factor 3 subunit I
IPR027370	1	1	1	2	2	3	2	0	RING-type zinc-finger, LisH dimerisation motif
IPR041694	2	2	2	2	2	2	2	2	Oxidoreductase, N-terminal domain
IPR006751	1	1	1	1	1	1	1	1	TAFII55 protein, conserved region
IPR032675	19	20	22	23	24	22	20	18	Leucine-rich repeat domain superfamily
IPR020070	0	0	1	1	1	0	0	1	Ribosomal protein L9, N-terminal
IPR036935	0	0	1	1	1	0	0	1	Ribosomal protein L9, N-terminal domain superfamily
IPR007287	1	1	1	1	1	1	1	1	Sof1-like protein
IPR001161	1	1	1	1	1	1	1	1	Helicase XPB/Ssl2
IPR006935	5	4	4	4	4	3	4	5	Helicase/UvrB, N-terminal
IPR032438	1	1	1	1	1	1	1	1	ERCC3/RAD25/XPB helicase, C-terminal domain
IPR032830	1	1	1	1	1	1	1	1	Helicase XPB/Ssl2, N-terminal domain
IPR002125	3	2	3	3	4	3	3	3	Cytidine and deoxycytidylate deaminase domain
IPR016193	5	4	5	5	6	6	5	5	Cytidine deaminase-like
IPR003656	0	0	0	0	0	0	0	1	Zinc finger, BED-type
IPR003094	2	2	2	2	2	2	2	2	Fructose-2,6-bisphosphatase
IPR013078	6	6	6	5	7	7	6	8	Histidine phosphatase superfamily, clade-1
IPR013079	2	2	2	2	2	2	3	2	6-phosphofructo-2-kinase
IPR029033	13	12	12	9	11	11	11	16	Histidine phosphatase superfamily
IPR012945	1	1	1	1	0	1	0	1	Tubulin binding cofactor C-like domain
IPR016098	2	2	2	2	2	2	2	2	Cyclase-associated protein CAP/septum formation inhibitor MinC, C-terminal
IPR017901	2	2	2	2	2	2	2	2	C-CAP/cofactor C-like domain
IPR002082	1	1	1	1	1	1	1	1	Aspartate carbamoyltransferase
IPR002474	2	1	2	2	2	2	2	2	Carbamoyl-phosphate synthase small subunit, N-terminal domain
IPR005479	5	5	5	5	5	5	5	5	Carbamoyl-phosphate synthetase large subunit-like, ATP-binding domain
IPR005480	2	2	2	2	2	2	2	2	Carbamoyl-phosphate synthetase, large subunit oligomerisation domain
IPR005483	2	2	2	2	2	2	2	2	Carbamoyl-phosphate synthase large subunit, CPSase domain
IPR006130	2	2	2	2	2	2	2	2	Aspartate/ornithine carbamoyltransferase
IPR006131	2	2	2	2	2	2	2	2	Aspartate/ornithine carbamoyltransferase, Asp/Orn-binding domain
IPR006132	2	2	2	2	2	2	2	2	Aspartate/ornithine carbamoyltransferase, carbamoyl-P binding
IPR006274	2	1	2	2	2	2	2	2	Carbamoyl-phosphate synthase, small subunit
IPR006275	2	2	2	2	2	2	2	2	Carbamoyl-phosphate synthase, large subunit
IPR011607	2	2	2	2	2	2	2	2	Methylglyoxal synthase-like domain
IPR011761	9	9	9	9	9	10	10	10	ATP-grasp fold
IPR013815	7	7	7	7	7	8	7	7	ATP-grasp fold, subdomain 1
IPR016185	8	8	8	8	8	8	8	7	Pre-ATP-grasp domain superfamily
IPR032466	14	14	13	12	14	14	14	14	Metal-dependent hydrolase
IPR035686	2	1	2	2	2	2	2	2	Carbamoyl-phosphate synthase small subunit, GATase1 domain
IPR036480	2	1	2	2	2	2	2	2	Carbamoyl-phosphate synthase small subunit, N-terminal domain superfamily
IPR036897	2	2	2	2	2	2	2	2	Carbamoyl-phosphate synthetase, large subunit oligomerisation domain superfamily
IPR036901	2	2	2	2	2	2	2	2	Aspartate/ornithine carbamoyltransferase superfamily
IPR036914	3	3	3	3	3	3	3	3	Methylglyoxal synthase-like domain superfamily
IPR006886	1	1	1	1	1	1	1	1	DNA-directed RNA polymerase III subunit Rpc5
IPR004636	0	0	0	0	0	0	0	0	Acetylornithine/Succinylornithine transaminase family
IPR005814	5	5	5	6	5	5	6	5	Aminotransferase class-III
IPR018087	1	1	2	2	2	3	2	3	Glycoside hydrolase, family 5, conserved site
IPR041036	1	2	2	2	2	2	2	3	Glycoside hydrolase family 5, C-terminal domain
IPR000904	4	4	4	4	5	5	4	5	Sec7 domain
IPR001849	13	16	15	13	17	18	17	12	Pleckstrin homology domain
IPR023394	4	4	4	4	5	5	4	5	Sec7, C-terminal domain superfamily
IPR035999	4	4	4	4	5	5	4	5	Sec7 domain superfamily
IPR005545	1	1	1	1	1	0	1	1	YCII-related
IPR011008	7	6	7	5	7	7	8	8	Dimeric alpha-beta barrel
IPR003123	2	2	2	2	2	2	2	2	VPS9 domain
IPR037191	2	2	2	2	2	2	2	2	VPS9 domain superfamily
IPR000403	8	8	8	7	8	8	8	8	Phosphatidylinositol 3-/4-kinase, catalytic domain
IPR003151	3	3	3	3	4	4	4	4	PIK-related kinase, FAT
IPR003152	5	5	5	4	5	5	5	5	FATC domain
IPR014009	4	5	5	4	5	5	5	5	PIK-related kinase
IPR004895	1	1	1	1	1	1	1	1	Prenylated rab acceptor PRA1
IPR018849	1	1	1	0	1	1	1	1	Nucleolar 27S pre-rRNA processing, Urb2/Npa2, C-terminal
IPR004087	8	8	8	8	8	7	8	8	K Homology domain
IPR001216	1	1	1	1	1	1	1	2	Cysteine synthase/cystathionine beta-synthase, pyridoxal-phosphate attachment site
IPR001926	8	8	10	9	9	8	8	9	Pyridoxal-phosphate dependent enzyme
IPR036052	8	8	10	9	9	8	8	9	Tryptophan synthase beta subunit-like PLP-dependent enzyme
IPR006073	11	9	11	11	11	11	10	8	GTP binding domain
IPR030378	3	3	3	3	2	3	2	2	Circularly permuted (CP)-type guanine nucleotide-binding (G) domain
IPR018020	1	1	1	1	1	1	1	1	Oxo-4-hydroxy-4-carboxy-5-ureidoimidazoline decarboxylase
IPR036778	1	1	1	1	1	1	1	1	Oxo-4-hydroxy-4-carboxy-5-ureidoimidazoline decarboxylase superfamily
IPR000876	1	1	1	1	1	1	1	1	Ribosomal protein S4e
IPR002942	5	5	5	5	5	4	5	4	RNA-binding S4 domain
IPR005824	4	4	4	4	4	4	4	3	KOW
IPR013843	1	1	1	1	1	1	1	0	Ribosomal protein S4e, N-terminal
IPR013845	1	1	1	1	1	1	1	1	Ribosomal protein S4e, central region
IPR014722	9	9	9	10	10	10	10	8	Ribosomal protein L2, domain 2
IPR018199	1	1	1	0	0	1	0	0	Ribosomal protein S4e, N-terminal, conserved site
IPR032277	1	1	1	1	1	1	1	1	40S ribosomal protein S4, C-terminal domain
IPR038237	1	1	1	1	1	1	1	1	Ribosomal protein S4e, central domain superfamily
IPR041982	1	1	1	1	1	1	1	1	Ribosomal protein S4, KOW domain
IPR005100	1	1	1	1	1	1	1	1	NGN domain
IPR008991	10	10	10	10	10	10	10	9	Translation protein SH3-like domain superfamily
IPR017071	1	1	1	1	1	1	1	1	Transcription elongation factor Spt5, eukaryote
IPR022581	1	1	1	1	1	1	1	1	Spt5 transcription elongation factor, N-terminal
IPR024945	0	0	0	0	0	0	0	0	Spt5 C-terminal domain
IPR036735	1	1	1	1	1	1	1	1	NusG, N-terminal domain superfamily
IPR039385	1	1	1	1	1	1	1	1	NGN domain, eukaryotic
IPR041973	1	1	1	1	1	1	1	1	Spt5, KOW domain repeat 1
IPR041975	1	1	1	1	1	1	1	1	Spt5, KOW domain repeat 2
IPR041976	1	1	1	1	1	1	1	1	Spt5, KOW domain repeat 3
IPR041977	1	1	1	1	1	1	1	1	Spt5, KOW domain repeat 4
IPR041978	1	1	1	1	1	1	1	1	Spt5, KOW domain repeat 5
IPR002885	6	7	7	8	6	6	6	6	Pentatricopeptide repeat
IPR005804	5	5	5	5	5	5	4	3	Fatty acid desaturase domain
IPR011388	1	1	1	1	1	1	1	0	Sphingolipid delta4-desaturase
IPR013866	1	1	1	1	1	1	1	0	Sphingolipid delta4-desaturase, N-terminal
IPR002734	1	1	1	0	1	0	0	1	Bacterial bifunctional deaminase-reductase, C-terminal
IPR024072	2	2	2	1	2	1	1	1	Dihydrofolate reductase-like domain superfamily
IPR000198	6	7	8	8	8	8	9	7	Rho GTPase-activating protein domain
IPR000857	0	0	0	0	0	0	1	0	MyTH4 domain
IPR008936	10	11	12	12	12	12	14	11	Rho GTPase activation protein
IPR038185	0	0	0	0	0	0	1	0	MyTH4 domain superfamily
IPR024512	0	0	0	0	1	0	0	0	Small subunit of serine palmitoyltransferase-like
IPR022742	3	3	2	3	3	4	4	2	Serine aminopeptidase, S33
IPR002028	1	1	1	1	1	1	1	1	Tryptophan synthase, alpha chain
IPR006653	1	1	1	1	1	1	1	1	Tryptophan synthase, beta chain, conserved site
IPR006654	1	1	1	1	1	1	1	1	Tryptophan synthase, beta chain
IPR011060	7	7	7	7	7	6	7	6	Ribulose-phosphate binding barrel
IPR018204	0	0	0	0	0	0	0	0	Tryptophan synthase, alpha chain, active site
IPR023026	1	1	1	1	1	1	1	1	Tryptophan synthase beta chain/beta chain-like
IPR004182	3	3	3	2	3	3	3	3	GRAM domain
IPR031968	2	2	2	2	2	2	2	2	VASt domain
IPR011527	19	20	21	21	20	23	22	22	ABC transporter type 1, transmembrane domain
IPR003115	0	0	0	0	0	0	0	0	ParB/Sulfiredoxin
IPR016692	0	0	0	0	0	0	0	0	Sulfiredoxin
IPR036086	0	0	0	0	0	0	0	0	ParB/Sulfiredoxin superfamily
IPR027534	2	2	2	2	2	2	2	2	Ribosomal protein L12/P1/P2 family
IPR038716	2	2	2	2	2	2	2	2	Ribosomal protein P1/P2, N-terminal domain
IPR005998	1	1	1	1	1	1	1	1	Ribosomal protein L7, eukaryotic
IPR012988	1	1	1	1	1	1	1	1	Ribosomal protein L30, N-terminal
IPR016082	1	1	1	1	1	1	1	1	Ribosomal protein L30, ferredoxin-like fold domain
IPR018038	1	1	1	1	1	1	1	1	Ribosomal protein L30, conserved site
IPR023106	1	1	1	1	1	1	1	1
IPR035808	1	1	1	1	1	1	1	1	Ribosomal protein L7, eukaryotic/archaeal
IPR036919	2	2	2	2	2	1	2	2	Ribosomal protein L30, ferredoxin-like fold domain superfamily
IPR018617	0	0	1	0	1	0	0	0	Ima1, N-terminal domain
IPR009400	1	0	1	0	1	0	0	1	TFIIH subunit TTDA/Tfb5
IPR035935	1	0	1	0	1	0	0	1	TFB5-like superfamily
IPR000286	4	5	6	4	5	5	6	6	Histone deacetylase family
IPR023696	6	6	8	6	7	8	7	9	Ureohydrolase domain superfamily
IPR023801	5	5	6	5	6	6	6	7	Histone deacetylase domain
IPR037138	5	5	6	5	6	6	6	6	Histone deacetylase domain superfamily
IPR002925	3	3	3	4	4	3	4	5	Dienelactone hydrolase
IPR006616	0	0	0	0	0	0	0	0	DM9 repeat
IPR024518	0	0	0	0	0	0	0	0	Domain of unknown function DUF3421
IPR019167	1	1	1	1	1	1	1	1	mRNA decay factor PAT1 domain
IPR028217	1	1	1	0	1	1	0	0	Ribosome-assembly protein 3, C-terminal
IPR006994	0	0	1	1	1	1	1	1	TCF25/Rqc1
IPR000266	2	2	2	2	2	1	2	1	Ribosomal protein S17/S11
IPR019979	1	1	1	1	1	1	1	1	Ribosomal protein S17, conserved site
IPR028333	1	1	1	0	1	1	1	1	Ribosomal protein S17, archaeal/eukaryotic
IPR032440	1	1	1	1	1	1	1	1	40S ribosomal protein S11, N-terminal
IPR007317	0	0	0	1	1	1	1	1	Golgi to ER traffic protein 4
IPR007143	1	1	1	1	1	1	1	1	Vacuolar protein sorting-associated Vps28
IPR017898	1	1	1	1	1	1	1	0	Vacuolar protein sorting-associated, VPS28, N-terminal
IPR017899	1	1	1	1	1	1	1	1	Vacuolar protein sorting-associated, VPS28, C-terminal
IPR037202	2	2	2	2	2	2	2	1	ESCRT assembly domain
IPR037206	1	1	1	1	1	1	1	1	VPS28, C-terminal domain superfamily
IPR038358	1	1	1	1	1	1	1	0	VPS28, N-terminal domain superfamily
IPR003105	0	0	0	0	0	0	0	0	SRA-YDG
IPR015947	7	7	7	7	7	7	7	5	PUA-like superfamily
IPR036987	0	0	0	0	0	0	0	0	SRA-YDG superfamily
IPR003495	4	4	4	3	3	3	3	2	CobW/HypB/UreG, nucleotide-binding domain
IPR004400	1	1	1	1	1	1	1	1	Urease accessory protein UreG
IPR012202	1	1	1	1	1	1	0	1
IPR005549	1	1	1	1	1	1	1	1	Kinetochore protein Nuf2, N-terminal
IPR038275	1	1	1	1	1	1	1	1	Nuf2, N-terminal domain superfamily
IPR041112	1	1	1	1	1	1	1	1	Nuf2, DHR10-like domain
IPR025977	1	1	1	1	1	1	1	1	Nuclear condensin complex subunit 3, C-terminal domain
IPR007657	3	6	7	3	5	4	6	9	Glycosyltransferase 61
IPR000253	6	7	7	5	7	6	7	6	Forkhead-associated (FHA) domain
IPR008984	6	7	6	6	7	6	7	6	SMAD/FHA domain superfamily
IPR022140	0	0	0	0	0	0	0	0	Kinesin-like KIF1-type
IPR022164	0	0	0	0	0	0	0	0	Kinesin-like
IPR032405	0	0	0	0	0	0	0	0	Kinesin-associated
IPR000056	1	1	1	1	1	1	1	1	Ribulose-phosphate 3-epimerase-like
IPR026019	1	1	1	1	1	1	1	1	Ribulose-phosphate 3-epimerase
IPR003736	0	0	0	0	1	0	0	1	Phenylacetic acid degradation-related domain
IPR006683	4	4	4	4	3	3	2	4	Thioesterase domain
IPR001296	5	5	6	5	6	6	6	6	Glycosyl transferase, family 1
IPR006076	8	8	9	10	8	8	8	8	FAD dependent oxidoreductase
IPR000602	2	2	2	1	1	1	1	1	Glycoside hydrolase family 38, N-terminal domain
IPR011013	8	7	9	6	6	8	7	7	Galactose mutarotase-like domain superfamily
IPR011330	10	10	12	9	7	10	10	11	Glycoside hydrolase/deacetylase, beta/alpha-barrel
IPR011682	2	2	2	1	1	1	1	1	Glycosyl hydrolase family 38, C-terminal
IPR015341	2	2	2	1	1	1	1	1	Glycoside hydrolase family 38, central domain
IPR027291	2	2	2	1	1	1	1	1	Glycoside hydrolase 38, N-terminal domain superfamily
IPR028995	2	2	2	1	1	1	1	1	Glycoside hydrolase families 57/38, central domain superfamily
IPR037094	2	2	2	1	1	1	1	1	Glycoside hydrolase family 38, central domain superfamily
IPR041147	1	1	1	1	1	1	1	1	Glycosyl hydrolases family 38, C-terminal beta sandwich domain
IPR005886	1	1	1	2	1	1	2	1	UDP-glucose 4-epimerase
IPR002695	1	1	1	1	1	1	1	1	Bifunctional purine biosynthesis protein PurH-like
IPR024050	1	1	1	1	1	1	1	1	AICAR transformylase, insert domain superfamily
IPR024051	1	1	1	1	1	1	1	1	AICAR transformylase, duplicated domain superfamily
IPR000054	1	1	1	1	1	1	1	1	Ribosomal protein L31e
IPR020052	1	1	1	1	1	1	1	1	Ribosomal protein L31e, conserved site
IPR023621	1	1	1	1	1	1	1	1	Ribosomal protein L31e domain superfamily
IPR007248	4	3	4	3	4	3	3	4	Mpv17/PMP22
IPR002043	1	1	1	1	1	1	1	0	Uracil-DNA glycosylase family 1
IPR005122	2	2	2	2	2	2	1	0	Uracil-DNA glycosylase-like
IPR018085	1	1	1	1	1	0	1	0	Uracil-DNA glycosylase, active site
IPR036895	2	2	2	2	2	2	1	1	Uracil-DNA glycosylase-like domain superfamily
IPR032297	2	2	2	2	2	2	2	2	Torus domain
IPR036855	5	5	7	9	10	7	9	9	Zinc finger, CCCH-type superfamily
IPR007361	1	1	1	1	1	1	0	1	Domain of unknown function DUF427
IPR038694	1	1	1	1	1	1	0	1	Superfamily of unknown function DUF427
IPR026822	1	1	1	1	1	1	1	1	Spp2/MOS2, G-patch domain
IPR004908	1	1	1	1	1	1	1	1	ATPase, V1 complex, subunit H
IPR011987	1	1	1	1	1	1	1	1	ATPase, V1 complex, subunit H, C-terminal
IPR038497	1	1	1	1	1	1	1	1	ATPase, V1 complex, subunit H, C-terminal domain superfamily
IPR001200	0	0	0	0	0	0	0	0	Phosducin
IPR024253	1	1	1	1	1	1	1	1	Phosducin, thioredoxin-like domain
IPR002327	1	1	1	1	1	1	1	1	Cytochrome c, class IA/ IB
IPR009056	2	2	2	2	2	2	2	2	Cytochrome c-like domain
IPR036909	2	2	2	2	2	2	2	2	Cytochrome c-like domain superfamily
IPR003892	0	0	0	0	5	3	6	6	Ubiquitin system component CUE
IPR003960	21	22	21	20	22	21	20	21	ATPase, AAA-type, conserved site
IPR041569	16	15	16	15	15	16	16	14	AAA ATPase, AAA+ lid domain
IPR010995	1	1	1	2	2	2	2	2	DNA repair Rad51/transcription factor NusA, alpha-helical
IPR011941	1	1	1	1	1	1	1	1	DNA recombination/repair protein Rad51
IPR013632	3	4	4	3	5	4	4	4	DNA recombination and repair protein Rad51-like, C-terminal
IPR016467	1	1	1	1	2	2	1	1	DNA recombination and repair protein, RecA-like
IPR020587	1	1	1	1	2	2	2	2	DNA recombination and repair protein RecA, monomer-monomer interface
IPR020588	3	3	4	4	4	4	3	4	DNA recombination and repair protein RecA-like, ATP-binding domain
IPR033925	1	1	1	1	2	2	1	2	Rad51/DMC1/RadA
IPR001684	1	1	1	1	1	1	1	1	Ribosomal protein L27
IPR018261	1	1	1	1	1	1	1	1	Ribosomal protein L27, conserved site
IPR002524	5	6	4	3	8	6	4	4	Cation efflux protein
IPR027469	5	6	6	4	8	6	4	7	Cation efflux transmembrane domain superfamily
IPR027470	1	1	2	1	3	1	2	2	Cation efflux protein, cytoplasmic domain
IPR036837	2	2	3	2	6	3	3	4	Cation efflux protein, cytoplasmic domain superfamily
IPR010929	4	4	5	6	5	7	3	5	CDR ABC transporter
IPR013525	7	7	8	8	8	12	7	9	ABC-2 type transporter
IPR029481	4	3	3	4	4	6	4	6	ABC-transporter, N-terminal domain
IPR034001	3	4	3	5	4	7	3	5	ATP-binding cassette transporter, PDR-like subfamily G, domain 1
IPR034003	4	3	4	5	5	7	2	5	ATP-binding cassette transporter, PDR-like subfamily G, domain 2
IPR002195	2	2	2	2	2	2	2	2	Dihydroorotase, conserved site
IPR004721	1	1	1	1	1	1	1	1	Dihydroorotase homodimeric type
IPR006680	5	5	5	5	6	6	6	6	Amidohydrolase-related
IPR015590	10	10	11	13	11	13	13	12	Aldehyde dehydrogenase domain
IPR016161	12	12	13	15	12	15	14	14	Aldehyde/histidinol dehydrogenase
IPR016162	11	11	12	14	11	14	13	13	Aldehyde dehydrogenase, N-terminal
IPR016163	10	10	11	13	11	13	13	12	Aldehyde dehydrogenase, C-terminal
IPR029510	7	7	7	8	8	10	8	8	Aldehyde dehydrogenase, glutamic acid active site
IPR039481	1	1	1	1	1	1	1	1	Exocyst complex component EXOC2/Sec5, N-terminal domain
IPR019448	0	0	0	0	1	1	1	1	NT-type C2 domain
IPR012901	1	1	1	1	1	1	1	1	N2227-like
IPR006939	2	2	2	2	2	2	2	1	SNF5/SMARCB1/INI1
IPR004651	1	1	1	1	1	1	1	1	Histidine biosynthesis, HisF
IPR006062	2	2	2	2	2	1	2	1	Histidine biosynthesis protein
IPR010139	1	1	1	1	1	1	1	1	Imidazole glycerol phosphate synthase, subunit H
IPR014640	0	0	0	1	1	1	1	1	Imidazole glycerol phosphate synthase HisHF
IPR003616	2	1	4	3	5	5	6	2	Post-SET domain
IPR005809	1	1	1	1	1	1	1	1	Succinate--CoA synthetase, beta subunit
IPR005811	3	3	3	3	3	3	3	3	ATP-citrate lyase/succinyl-CoA ligase
IPR013650	1	1	1	1	1	1	1	1	ATP-grasp fold, succinyl-CoA synthetase-type
IPR016102	4	4	4	3	4	4	4	4	Succinyl-CoA synthetase-like
IPR017866	2	2	2	2	2	2	2	2	Succinyl-CoA synthetase, beta subunit, conserved site
IPR039535	1	1	1	1	1	1	1	1	Arylsulfotransferase-like
IPR033684	0	0	0	0	1	0	0	0	Protein-lysine N-methyltransferase
IPR024977	7	7	9	7	8	6	7	9	Anaphase-promoting complex subunit 4, WD40 domain
IPR007209	1	1	2	2	2	2	1	2	RNase L inhibitor RLI-like, possible metal-binding domain
IPR013283	1	1	1	1	1	1	1	1	RLI1
IPR017900	3	3	3	3	3	3	3	3	4Fe-4S ferredoxin, iron-sulphur binding, conserved site
IPR034348	1	1	1	1	1	1	1	1	RLI, domain 1
IPR013948	0	0	0	1	1	0	1	1	DNA replication regulator Sld3, C-terminal
IPR036873	6	9	9	7	7	8	8	7	Rhodanese-like domain superfamily
IPR003171	2	2	2	2	2	2	2	2	Methylenetetrahydrofolate reductase-like
IPR004621	1	1	1	1	1	1	1	1	Eukaryotic-type methylenetetrahydrofolate reductase
IPR029041	3	3	3	3	3	3	3	3	FAD-linked oxidoreductase-like
IPR013169	0	1	1	1	1	1	1	1	mRNA splicing factor Cwf18-like
IPR016435	2	2	3	2	2	2	2	2	Diphthamide synthesis DPH1/DPH2
IPR035435	0	0	0	0	0	0	0	0	Diphthamide synthesis DHP1/DPH2, eukaryotes and archaea
IPR042263	2	2	1	2	2	1	1	1	Diphthamide synthesis DPH1/DPH2, domain 1
IPR042264	1	1	2	1	2	2	1	2	Diphthamide synthesis DPH1/DPH2, domain 2
IPR042265	2	2	2	2	2	2	2	2	Diphthamide synthesis DPH1/DPH2, domain 3
IPR012808	1	1	1	0	1	1	1	1	Conserved hypothetical protein CHP02453
IPR025313	4	4	4	4	4	4	4	4	Domain of unknown function DUF4217
IPR007941	2	2	2	2	2	2	2	2	Protein of unknown function DUF726
IPR013857	2	2	2	2	2	2	1	2	NADH:ubiquinone oxidoreductase intermediate-associated protein 30
IPR007695	4	4	4	3	4	4	4	3	DNA mismatch repair protein MutS-like, N-terminal
IPR007860	4	4	4	3	4	4	3	4	DNA mismatch repair protein MutS, connector domain
IPR007861	2	2	2	2	2	2	1	2	DNA mismatch repair protein MutS, clamp
IPR011184	1	1	1	1	2	2	1	2	DNA mismatch repair Msh2-type
IPR016151	4	4	4	3	4	4	4	4	DNA mismatch repair protein MutS, N-terminal
IPR036678	2	2	2	2	3	3	3	5	MutS, connector domain superfamily
IPR001854	1	1	1	1	1	1	1	1	Ribosomal protein L29/L35
IPR018254	1	1	1	1	1	1	1	1	Ribosomal protein L29, conserved site
IPR036049	1	1	1	1	1	1	1	1	Ribosomal protein L29/L35 superfamily
IPR004806	1	1	1	1	1	1	1	1	UV excision repair protein Rad23
IPR015360	2	2	2	1	1	1	1	1	XPC-binding domain
IPR036353	2	2	2	2	1	1	2	2	XPC-binding domain superfamily
IPR018983	1	1	1	1	1	1	1	1	U3 small nucleolar RNA-associated protein 15, C-terminal
IPR018731	1	1	1	0	0	1	1	1	Autophagy-related protein 13, N-terminal
IPR036570	4	4	4	3	3	4	4	4	HORMA domain superfamily
IPR001141	1	1	1	1	1	1	1	1	Ribosomal protein L27e
IPR038655	1	1	1	1	1	1	1	1	Ribosomal protein L27e superfamily
IPR041991	1	1	1	1	1	1	1	1	Eukaryotic Ribosomal Protein L27, KOW domain
IPR034105	1	1	1	1	1	1	1	1	Sm-like protein Lsm3
IPR007224	1	1	1	0	0	0	0	0	Transcription initiation factor Rrn11
IPR018625	1	1	1	1	1	0	0	1	Protein Pet100
IPR032629	2	1	2	2	2	2	2	2	Mon2, dimerisation and cyclophilin-binding domain
IPR032691	3	1	3	3	3	3	3	3	Guanine nucleotide exchange factor, N-terminal
IPR032817	1	0	1	1	1	1	1	1	Mon2, C-terminal
IPR000326	4	4	3	3	6	5	4	2	Phosphatidic acid phosphatase type 2/haloperoxidase
IPR036938	4	4	4	3	6	5	4	3	Phosphatidic acid phosphatase type 2/haloperoxidase superfamily
IPR007527	1	1	1	1	1	1	0	2	Zinc finger, SWIM-type
IPR040648	0	0	0	0	0	0	0	0	HMG domain-containing protein 3, CxC4 like cysteine cluster
IPR036640	16	17	18	20	20	21	20	22	ABC transporter type 1, transmembrane domain superfamily
IPR000783	1	1	1	1	1	1	1	1	RNA polymerase, subunit H/Rpb5 C-terminal
IPR005571	1	1	1	1	1	1	1	1	RNA polymerase, Rpb5, N-terminal
IPR014381	1	1	1	1	1	1	1	1	DNA-directed RNA polymerase RPB5 subunit, eukaryote/virus
IPR020609	0	0	1	1	1	1	1	1	Archaeal RpoH /eukaryotic RPB5 RNA polymerase subunit
IPR035913	1	1	1	1	1	1	1	1	RPB5-like RNA polymerase subunit superfamily
IPR036710	1	1	1	1	1	1	1	1	RNA polymerase Rpb5, N-terminal domain superfamily
IPR000873	13	15	14	14	15	14	14	13	AMP-dependent synthetase/ligase
IPR011904	1	1	1	1	1	1	1	1	Acetate-CoA ligase
IPR020845	12	14	12	13	14	12	13	12	AMP-binding, conserved site
IPR025110	8	8	7	7	8	8	6	7	AMP-binding enzyme, C-terminal domain
IPR032387	1	1	1	1	1	1	1	1	Acetyl-coenzyme A synthetase, N-terminal domain
IPR042099	10	12	11	9	11	9	10	11	ANL, N-terminal domain
IPR000868	2	1	2	1	2	2	2	2	Isochorismatase-like
IPR036380	2	1	2	1	2	2	2	2	Isochorismatase-like superfamily
IPR006931	0	0	1	1	1	1	0	1	Calcipressin
IPR006762	2	2	2	2	2	2	2	2	Gtr1/RagA G protein
IPR039397	0	0	0	0	1	0	0	1	RagA/B
IPR007648	1	1	1	1	1	1	1	1	Mitochondrial ATPase inhibitor
IPR006549	1	1	1	0	1	1	1	1	HAD-superfamily hydrolase,subfamily IIIA
IPR006551	1	1	1	0	1	1	1	1	Polynucleotide 3'-phosphatase
IPR013954	1	1	1	1	1	1	1	1	Polynucleotide kinase 3 phosphatase
IPR000312	1	1	1	1	1	1	1	1	Glycosyl transferase, family 3
IPR005940	1	1	1	1	1	1	1	1	Anthranilate phosphoribosyl transferase
IPR017459	1	1	1	1	1	1	1	1	Glycosyl transferase family 3, N-terminal domain
IPR035902	1	1	1	1	1	1	1	1	Nucleoside phosphorylase/phosphoribosyltransferase catalytic domain superfamily
IPR013721	1	1	1	1	1	1	1	1	STAG
IPR020839	1	1	1	0	1	1	1	1	Stromalin conservative domain
IPR004241	1	1	1	1	1	1	1	1	Autophagy protein Atg8 ubiquitin-like
IPR001164	3	3	5	4	5	4	4	4	Arf GTPase activating protein
IPR037278	3	3	5	5	5	4	5	4	ARFGAP/RecO-like zinc finger
IPR038508	4	4	5	5	5	4	5	4	ArfGAP domain superfamily
IPR006846	1	1	1	1	1	1	1	1	Ribosomal protein S30
IPR001086	0	1	1	1	1	1	0	0	Prephenate dehydratase
IPR008242	0	0	0	0	0	1	0	0	Bifunctional P-protein, chorismate mutase/prephenate dehydratase
IPR008195	1	1	1	1	1	1	1	1	Ribosomal protein L34Ae
IPR018065	1	1	1	1	1	1	1	1	Ribosomal protein L34e, conserved site
IPR038562	1	1	1	1	1	1	1	1
IPR000608	15	15	15	15	16	16	14	12	Ubiquitin-conjugating enzyme E2
IPR016135	19	19	20	20	21	20	16	17	Ubiquitin-conjugating enzyme/RWD-like
IPR023313	11	11	10	10	11	11	9	8	Ubiquitin-conjugating enzyme, active site
IPR002067	9	8	11	11	13	11	10	11	Mitochondrial carrier protein
IPR004006	1	1	1	2	1	2	3	3	DhaK domain
IPR004007	1	1	1	2	1	2	3	2	DhaL domain
IPR012734	1	1	1	1	1	1	2	1	Dihydroxyacetone kinase
IPR036117	1	1	1	2	1	2	3	2	DhaL domain superfamily
IPR003500	0	0	0	0	0	0	1	0	Sugar-phosphate isomerase, RpiB/LacA/LacB family
IPR011860	0	0	0	0	0	0	1	0	Ribose 5-phosphate isomerase B, Actinobacteria-type
IPR036569	0	0	0	0	0	0	1	0	Sugar-phosphate isomerase, RpiB/LacA/LacB superfamily
IPR016072	1	1	1	1	1	1	1	1	SKP1 component, dimerisation
IPR016897	1	1	1	1	1	1	1	1	S-phase kinase-associated protein 1
IPR036296	1	1	1	1	1	1	1	1	SKP1-like, dimerisation domain superfamily
IPR003817	4	4	4	3	4	4	4	3	Phosphatidylserine decarboxylase-related
IPR022237	1	1	1	1	1	1	1	1	L-tryptophan decarboxylase PsiD-like
IPR011234	2	3	3	3	2	4	3	3	Fumarylacetoacetase-like, C-terminal
IPR036663	2	3	3	3	2	4	3	3	Fumarylacetoacetase-like, C-terminal domain superfamily
IPR021889	1	1	1	1	1	1	1	1	Protein of unknown function DUF3500
IPR029188	1	1	1	1	1	1	1	1	Ribosomal RNA-processing protein 14, N-terminal
IPR029190	1	1	1	1	1	1	1	1	Ribosomal RNA-processing protein 14/surfeit locus protein 6, C-terminal domain
IPR022124	0	0	0	0	0	0	0	0	Protein of unknown function DUF3659
IPR008928	13	13	14	14	11	14	16	16	Six-hairpin glycosidase superfamily
IPR010905	2	2	3	2	1	2	2	2	Glycosyl hydrolase, family 88
IPR012341	9	9	10	11	12	11	13	15	Six-hairpin glycosidase-like superfamily
IPR001247	6	5	6	5	6	5	5	5	Exoribonuclease, phosphorolytic domain 1
IPR027408	5	4	5	5	4	5	5	6	PNPase/RNase PH domain superfamily
IPR006716	1	1	1	1	1	1	1	1	ERG2/sigma1 receptor-like
IPR000683	6	7	7	7	6	6	8	7	Gfo/Idh/MocA-like oxidoreductase, N-terminal
IPR007612	0	1	1	1	1	1	1	1	LURP-one-related
IPR025659	0	2	1	1	2	2	2	2	Tubby-like, C-terminal
IPR038595	0	1	1	1	1	1	1	1	LURP-one-related superfamily
IPR004834	2	2	2	2	2	2	2	2	Fungal chitin synthase
IPR013616	2	2	2	2	2	2	2	2	Chitin synthase N-terminal
IPR014144	0	0	1	0	0	1	0	1	DNA ligase D, 3'-phosphoesterase domain
IPR006045	0	0	0	1	0	1	0	0	Cupin 1
IPR011051	12	10	12	14	13	14	13	15	RmlC-like cupin domain superfamily
IPR013096	1	1	1	2	2	3	2	2	Cupin 2, conserved barrel
IPR014500	0	0	0	0	0	0	0	0	Uncharacterised conserved protein UCP019307, cupin-type
IPR002076	2	1	2	3	2	2	2	1	ELO family
IPR030457	1	0	1	1	1	1	1	1	ELO family, conserved site
IPR007217	1	1	1	1	1	1	0	1	Per1-like
IPR002591	2	2	2	1	2	2	2	2	Type I phosphodiesterase/nucleotide pyrophosphatase/phosphate transferase
IPR017850	5	5	5	4	4	6	7	6	Alkaline-phosphatase-like, core domain superfamily
IPR019038	0	0	0	0	0	0	0	0	DNA polymerase delta subunit 3
IPR041913	1	1	1	1	1	1	1	1	DNA polymerase delta subunit 3 superfamily
IPR000941	1	1	1	1	1	1	1	1	Enolase
IPR020809	1	1	1	1	1	1	1	1	Enolase, conserved site
IPR020810	1	1	1	1	1	1	1	1	Enolase, C-terminal TIM barrel domain
IPR020811	1	1	1	1	1	1	1	1	Enolase, N-terminal
IPR029017	5	5	5	5	4	5	5	5	Enolase-like, N-terminal
IPR036849	5	5	5	5	4	6	5	6	Enolase-like, C-terminal domain superfamily
IPR001310	1	1	1	3	4	2	2	3	Histidine triad (HIT) protein
IPR011146	2	2	2	3	4	3	3	3	HIT-like domain
IPR019808	1	1	1	2	3	2	2	3	Histidine triad, conserved site
IPR036265	6	6	8	8	10	8	7	7	HIT-like superfamily
IPR041698	4	4	4	4	5	3	5	3	Methyltransferase domain 25
IPR000891	3	3	3	3	3	3	3	3	Pyruvate carboxyltransferase
IPR004468	1	1	1	1	1	0	1	1	CTP synthase
IPR017456	1	1	1	1	1	0	1	1	CTP synthase, N-terminal
IPR033828	1	1	1	1	1	0	1	1	CTP synthase GATase domain
IPR003377	1	1	1	1	1	1	1	1	Cornichon
IPR033466	1	1	1	1	1	1	1	0	Cornichon, conserved site
IPR019002	1	1	1	1	1	1	1	1	Ribosome biogenesis protein Nop16
IPR001965	11	13	11	10	13	13	10	11	Zinc finger, PHD-type
IPR011011	15	16	17	17	18	19	13	15	Zinc finger, FYVE/PHD-type
IPR019786	9	10	9	8	13	12	9	10	Zinc finger, PHD-type, conserved site
IPR019787	7	9	7	6	10	9	7	8	Zinc finger, PHD-finger
IPR003604	6	7	7	4	5	5	4	6	Matrin/U1-C-like, C2H2-type zinc finger
IPR022755	4	5	5	4	5	5	5	5	Zinc finger, double-stranded RNA binding
IPR008551	1	1	1	1	1	1	1	1	Transport and Golgi organisation protein 2
IPR001014	1	1	1	1	0	1	1	1	Ribosomal protein L23/L25, conserved site
IPR005633	1	1	1	1	1	1	1	1	Ribosomal protein L23/L25, N-terminal
IPR012678	4	4	4	4	4	4	4	4	Ribosomal protein L23/L15e core domain superfamily
IPR013025	2	2	2	2	2	2	2	2	Ribosomal protein L25/L23
IPR019985	0	0	0	1	0	1	1	1	Ribosomal protein L23
IPR006001	1	1	1	1	1	1	1	1	Carbohydrate kinase, thermoresistant glucokinase
IPR031322	2	2	2	3	3	2	2	1	Shikimate kinase/gluconokinase
IPR005178	0	0	0	1	0	0	0	0	Organic solute transporter subunit alpha/Transmembrane protein 184
IPR003607	3	4	5	2	5	5	5	2	HD/PDEase domain
IPR019103	1	1	1	1	1	1	1	1	Aspartic peptidase, DDI1-type
IPR003445	1	1	1	0	2	2	2	2	Cation transporter
IPR034922	2	2	2	1	2	2	2	2	RNA exonuclease 1-like, exonuclease domain
IPR003788	2	2	2	4	2	2	2	2	Protein arginine methyltransferase NDUFAF7
IPR038375	1	1	1	4	2	2	2	2	Protein arginine methyltransferase NDUFAF7 superfamily
IPR028133	0	1	1	1	1	1	1	1	Dynamitin
IPR019129	1	1	1	1	1	1	1	1	Folate-sensitive fragile site protein Fra10Ac1
IPR002483	0	1	2	1	2	2	2	2	PWI domain
IPR034268	0	1	1	1	1	1	1	1	RBM25, RNA recognition motif
IPR003737	0	0	0	0	1	1	0	0	N-acetylglucosaminyl phosphatidylinositol deacetylase-related
IPR024078	0	0	0	0	1	1	0	0	Putative deacetylase LmbE-like domain superfamily
IPR002699	1	1	1	1	1	1	1	1	ATPase, V1 complex, subunit D
IPR000014	2	3	4	4	4	4	4	4	PAS domain
IPR035965	4	6	6	6	6	6	5	6	PAS domain superfamily
IPR018564	1	1	1	1	1	1	1	1	DNA replication checkpoint mediator, MRC1 domain
IPR018222	3	3	3	4	4	3	4	4	Nuclear transport factor 2, eukaryote
IPR019488	0	0	0	0	0	0	0	0	Nuclear pore RNA shuttling protein Mtr2
IPR032710	6	6	8	7	9	6	12	7	NTF2-like domain superfamily
IPR008851	0	0	0	0	0	0	0	0	Transcription initiation factor IIF, alpha subunit
IPR011039	0	0	0	0	0	0	0	0	Transcription Factor IIF, Rap30/Rap74, interaction
IPR001569	1	1	1	1	1	1	0	1	Ribosomal protein L37e
IPR011331	2	2	2	2	2	2	2	2	Ribosomal protein L37ae/L37e
IPR011332	5	6	5	5	5	4	4	6	Zinc-binding ribosomal protein
IPR018267	1	1	1	0	0	1	0	1	Ribosomal protein L37e, conserved site
IPR039667	0	0	0	0	1	1	0	0	Dolichyldiphosphatase, PAP2 domain
IPR004648	2	2	1	1	3	2	2	2	Tetrapeptide transporter, OPT1/isp4
IPR004813	7	7	8	6	5	7	6	5	Oligopeptide transporter, OPT superfamily
IPR009009	5	5	4	1	3	2	1	2	RlpA-like protein, double-psi beta-barrel domain
IPR036908	8	7	8	11	9	8	8	10	RlpA-like domain superfamily
IPR017321	0	0	0	0	0	0	0	0	Histone deacetylase class II, yeast
IPR019154	1	1	1	1	1	1	1	1	Arb2 domain
IPR034777	0	0	0	0	0	0	0	0	Nop12, RNA recognition motif 1
IPR004143	1	2	2	2	3	2	3	3	Biotinyl protein ligase (BPL) and lipoyl protein ligase (LPL), catalytic domain
IPR004408	1	1	1	0	1	1	1	1	Biotin--acetyl-CoA-carboxylase ligase
IPR019197	1	1	1	0	1	1	0	1	Biotin-protein ligase, N-terminal
IPR012469	0	0	0	0	1	1	1	1	Protein of unknown function DUF1688
IPR012715	1	1	1	1	1	1	1	1	T-complex protein 1, alpha subunit
IPR013261	0	1	1	0	1	1	1	1	Mitochondrial import inner membrane translocase subunit Tim21
IPR000751	1	1	1	1	1	1	1	1	M-phase inducer phosphatase
IPR001763	5	6	7	7	7	7	6	5	Rhodanese-like domain
IPR022043	1	1	1	0	1	1	1	1	Chromatin assembly factor 1 subunit A
IPR006760	0	0	0	1	1	1	0	1	Endosulphine
IPR006095	1	1	1	1	1	1	1	0	Glutamate/phenylalanine/leucine/valine dehydrogenase
IPR006096	2	1	2	2	2	2	2	1	Glutamate/phenylalanine/leucine/valine dehydrogenase, C-terminal
IPR006097	1	1	1	1	1	1	1	0	Glutamate/phenylalanine/leucine/valine dehydrogenase, dimerisation domain
IPR014362	1	1	1	1	1	1	1	0	Glutamate dehydrogenase
IPR033524	0	0	0	0	0	0	0	0	Leu/Phe/Val dehydrogenases active site
IPR033922	1	1	1	1	1	1	1	0	NAD(P) binding domain of glutamate dehydrogenase
IPR007889	0	0	0	0	0	0	1	0	DNA binding HTH domain, Psq-type
IPR027244	1	1	1	1	1	1	1	1	Vacuolar membrane-associated protein Iml1
IPR000731	3	3	3	3	3	3	3	3	Sterol-sensing domain
IPR008688	1	1	1	1	1	1	1	1	ATP synthase, F0 complex, subunit B/MI25
IPR007149	1	1	1	1	1	1	1	1	Leo1-like protein
IPR002677	1	1	0	1	1	0	1	1	Ribosomal protein L32p
IPR014012	2	2	2	3	3	3	2	2	Helicase/SANT-associated domain
IPR017930	2	2	2	2	2	1	2	2	Myb domain
IPR007269	1	1	1	0	1	1	0	1	Isoprenylcysteine carboxyl methyltransferase
IPR025770	1	1	1	0	1	1	0	1	Protein-S-isoprenylcysteine O-methyltransferase
IPR007109	5	5	5	5	5	5	5	5	Brix domain
IPR003437	1	1	1	1	1	1	1	1	Glycine dehydrogenase (decarboxylating)
IPR020581	1	1	1	1	1	1	1	1	Glycine cleavage system P protein
IPR021110	0	0	1	0	0	1	1	1	DNA replication/checkpoint protein
IPR021150	1	1	1	1	1	1	1	1	Ubiquinol-cytochrome c chaperone/UPF0174
IPR014807	1	1	1	1	1	1	1	1	Cytochrome c oxidase assembly factor 1
IPR002164	2	2	2	2	2	2	2	2	Nucleosome assembly protein (NAP)
IPR037231	2	2	2	2	2	2	2	2	NAP-like superfamily
IPR023798	2	2	2	2	2	2	2	2	Ribosomal protein S7 domain
IPR036823	2	2	2	2	2	2	2	2	Ribosomal protein S7 domain superfamily
IPR022052	2	2	2	2	2	2	2	1	Histone-binding protein RBBP4, N-terminal
IPR002921	2	2	2	1	1	1	2	3	Fungal lipase-like domain
IPR000048	2	2	2	2	2	2	3	3	IQ motif, EF-hand binding site
IPR006357	2	2	2	2	2	2	2	3	HAD-superfamily hydrolase, subfamily IIA
IPR005746	2	2	2	2	2	1	1	2	Thioredoxin
IPR023179	4	4	4	3	3	3	4	4	GTP-binding protein, orthogonal bundle domain superfamily
IPR000277	4	4	4	4	4	4	4	4	Cys/Met metabolism, pyridoxal phosphate-dependent enzyme
IPR000547	5	5	5	4	5	5	4	3	Clathrin, heavy chain/VPS, 7-fold repeat
IPR007810	1	1	1	1	1	1	1	1	Pep3/Vps18/deep orange
IPR001607	3	3	2	3	4	3	3	3	Zinc finger, UBP-type
IPR033809	1	1	1	1	1	1	1	1	USP39
IPR029024	0	0	0	0	0	0	0	0	TerB-like
IPR021833	0	0	0	1	1	1	1	1	Protein of unknown function DUF3425
IPR002501	2	2	2	2	2	2	2	2	Pseudouridine synthase II, N-terminal
IPR014780	1	1	1	1	1	1	1	1	tRNA pseudouridine synthase II, TruB
IPR020103	5	6	6	6	6	6	6	6	Pseudouridine synthase, catalytic domain superfamily
IPR032819	1	1	1	1	1	1	1	1	tRNA pseudouridylate synthase B, C-terminal
IPR027521	0	1	1	0	1	1	1	1	U6 snRNA phosphodiesterase Usb1
IPR000433	2	2	3	3	4	2	4	3	Zinc finger, ZZ-type
IPR007526	1	1	1	2	2	2	1	2	SWIRM domain
IPR016827	0	0	1	1	1	1	0	1	Transcriptional adaptor 2
IPR041983	0	0	1	1	1	1	1	1	ADA2-like, zinc finger, ZZ-type
IPR002937	4	5	5	6	6	6	6	6	Amine oxidase
IPR001848	2	2	2	2	2	2	2	2	Ribosomal protein S10
IPR005729	1	1	1	1	1	1	1	1	Ribosomal protein S10, eukaryotic/archaeal
IPR018268	1	1	1	1	1	1	1	1	Ribosomal protein S10, conserved site
IPR027486	2	2	2	2	2	2	2	2	Ribosomal protein S10 domain
IPR036838	2	2	2	2	2	2	2	2	Ribosomal protein S10 domain superfamily
IPR005651	0	0	1	1	1	1	1	1	Trm112-like
IPR004971	1	1	1	1	1	1	1	1	mRNA (guanine-N(7))-methyltransferase domain
IPR026000	0	0	0	0	1	0	1	1	Anaphase-promoting complex subunit 5 domain
IPR010856	1	1	1	2	1	1	2	2	Protein of unknown function DUF1479
IPR027443	5	5	6	5	5	6	6	6	Isopenicillin N synthase-like
IPR020892	4	4	5	6	6	5	6	4	Cyclophilin-type peptidyl-prolyl cis-trans isomerase, conserved site
IPR024936	3	2	3	3	4	3	4	1	Cyclophilin-type peptidyl-prolyl cis-trans isomerase
IPR012936	2	2	2	2	2	2	1	2	Endoplasmic reticulum vesicle transporter, C-terminal
IPR039542	2	2	2	2	2	2	2	2	Endoplasmic reticulum vesicle transporter, N-terminal
IPR003511	2	2	2	3	3	3	3	3	HORMA domain
IPR004161	10	10	10	10	10	8	9	8	Translation elongation factor EFTu-like, domain 2
IPR004540	1	1	1	1	1	0	1	1	Translation elongation factor EFG/EF2
IPR005517	3	3	3	3	3	3	3	1	Translation elongation factor EFG/EF2, domain IV
IPR009022	1	1	1	1	1	1	1	1	Elongation factor G, domain III
IPR031157	7	7	7	7	7	7	7	5	Tr-type G domain, conserved site
IPR035649	1	1	1	1	1	1	1	1	EFG, domain V
IPR041095	4	4	4	4	4	4	4	2	Elongation Factor G, domain II
IPR007015	0	1	1	1	1	1	1	1	DNA polymerase V/Myb-binding protein 1A
IPR017230	0	0	0	0	1	0	0	1	Rab geranylgeranyltransferase complex component A
IPR018203	2	2	2	2	2	2	2	2	GDP dissociation inhibitor
IPR018624	1	1	1	1	1	1	1	1	Translocation protein Sec66
IPR001951	2	2	2	2	2	2	2	2	Histone H4
IPR019809	2	2	2	2	2	2	2	2	Histone H4, conserved site
IPR035425	2	2	2	2	2	2	2	2	CENP-T/Histone H4, histone fold
IPR024420	0	0	1	0	1	1	1	0	TRAPP III complex, Trs85
IPR022803	2	2	2	2	2	2	2	2	Ribosomal protein L5 domain superfamily
IPR031309	2	2	2	2	2	2	2	2	Ribosomal protein L5, C-terminal
IPR000322	4	3	4	4	3	4	4	5	Glycoside hydrolase family 31
IPR025887	3	2	2	3	2	4	3	3	Glycoside hydrolase family 31, N-terminal domain
IPR002931	1	1	1	0	1	1	1	0	Transglutaminase-like
IPR028009	1	1	1	0	1	1	0	1	N-acetyltransferase ESCO, acetyl-transferase domain
IPR000362	3	3	3	3	3	3	3	3	Fumarate lyase family
IPR005677	1	1	1	1	1	1	1	1	Fumarate hydratase, class II
IPR008948	3	3	3	3	3	3	3	3	L-Aspartase-like
IPR018951	1	1	1	0	1	1	1	1	Fumarase C, C-terminal
IPR020557	3	3	3	3	3	3	3	3	Fumarate lyase, conserved site
IPR022761	3	3	3	3	3	3	3	3	Fumarate lyase, N-terminal
IPR024083	3	3	3	2	3	3	2	3	Fumarase/histidase, N-terminal
IPR019193	0	0	0	1	1	0	0	0	Ubiquitin-conjugating enzyme E2-binding protein
IPR000649	4	4	4	4	4	4	4	4	Initiation factor 2B-related
IPR008603	0	1	1	1	1	1	1	1	Dynactin subunit 4
IPR006677	2	2	2	2	2	1	2	1	tRNA intron endonuclease, catalytic domain-like
IPR011856	3	3	3	4	4	3	3	1	tRNA endonuclease-like domain superfamily
IPR016690	1	1	1	1	1	0	0	1	tRNA-splicing endonuclease, SEN34 subunit
IPR036167	3	3	3	3	3	3	3	2	tRNA intron endonuclease, catalytic domain-like superfamily
IPR000537	2	1	2	2	2	2	2	1	UbiA prenyltransferase family
IPR006370	1	1	1	1	1	1	1	1	4-hydroxybenzoate polyprenyltransferase-like
IPR016654	1	0	0	1	1	1	1	1	U6 snRNA-associated Sm-like protein LSm2
IPR030470	1	1	1	1	1	1	1	1	UbiA prenyltransferase conserved site
IPR011762	1	1	1	1	1	1	1	1	Acetyl-coenzyme A carboxyltransferase, N-terminal
IPR011763	1	1	1	1	1	1	1	1	Acetyl-coenzyme A carboxyltransferase, C-terminal
IPR034733	1	1	1	1	1	1	1	1	Acetyl-CoA carboxylase
IPR000771	2	2	2	2	2	2	3	2	Fructose-bisphosphate aldolase, class-II
IPR017423	1	1	1	1	1	1	1	1	tRNA (adenine(58)-N(1))-methyltransferase non-catalytic subunit TRM6
IPR005578	1	1	1	1	1	1	1	1	Yif1 family
IPR006153	4	4	5	5	6	6	6	7	Cation/H+ exchanger
IPR000589	2	2	2	2	2	2	2	2	Ribosomal protein S15
IPR005290	1	1	1	1	1	1	1	1	Ribosomal protein S15, bacterial-type
IPR009068	3	3	3	3	2	3	2	3	S15/NS1, RNA-binding
IPR005481	3	3	3	3	3	3	3	3	Biotin carboxylase-like, N-terminal domain
IPR005482	3	3	3	3	3	3	3	3	Biotin carboxylase, C-terminal
IPR011054	5	5	5	5	5	5	5	4	Rudiment single hybrid motif
IPR011764	3	3	3	3	3	3	3	3	Biotin carboxylation domain
IPR001248	2	2	2	2	2	2	2	2	Purine-cytosine permease
IPR026030	0	0	1	0	0	1	1	1	Purine-cytosine permease Fcy2/21/22
IPR038271	2	2	2	2	2	2	1	2
IPR002818	0	0	0	1	1	1	1	1	DJ-1/PfpI
IPR000642	2	2	2	2	2	2	2	2	Peptidase M41
IPR000687	1	2	2	1	2	2	2	2	RIO kinase
IPR005936	2	2	2	2	2	2	2	2	Peptidase, FtsH
IPR011546	1	1	1	1	1	1	1	1	Peptidase M41, FtsH extracellular
IPR015285	0	1	1	1	1	1	1	1	RIO2 kinase winged helix domain, N-terminal
IPR018935	2	2	2	1	2	2	2	2	RIO kinase, conserved site
IPR030484	0	1	1	1	1	1	1	1	Serine/threonine-protein kinase Rio2
IPR037219	2	2	2	2	2	2	2	2	Peptidase M41-like
IPR014929	1	1	1	1	1	1	1	1	E2 binding
IPR023318	1	1	1	2	1	1	1	1	Ubiquitin activating enzyme, alpha domain superfamily
IPR033127	2	2	2	2	2	2	2	2	Ubiquitin-activating enzyme E1, Cys active site
IPR015847	1	1	1	1	1	1	1	1	Exoribonuclease, phosphorolytic domain 2
IPR033100	1	1	1	1	1	1	1	1	Exosome complex component RRP45
IPR036345	5	5	4	4	6	4	4	5	Exoribonuclease, PH domain 2 superfamily
IPR012724	2	2	2	2	3	3	2	2	Chaperone DnaJ
IPR032816	3	3	3	4	4	3	6	5	SNARE associated Golgi protein
IPR003084	2	2	3	4	3	3	3	3	Histone deacetylase
IPR001494	7	7	7	6	7	7	6	7	Importin-beta, N-terminal domain
IPR005043	1	1	1	1	1	1	1	1	Exportin-2, C-terminal
IPR013713	1	1	1	1	1	1	1	1	Exportin-2, central domain
IPR007568	6	6	6	6	7	5	6	5	RTA-like protein
IPR006685	1	1	1	1	1	1	1	1	Mechanosensitive ion channel MscS
IPR016688	1	1	1	0	0	0	1	1	Mechanosensitive ion channel MscS-like, plants/fungi
IPR023408	1	1	1	1	1	1	1	1	Mechanosensitive ion channel MscS domain superfamily
IPR003114	2	2	1	1	2	2	1	2	Phox-associated domain
IPR002735	2	2	2	2	2	2	2	2	Translation initiation factor IF2/IF5
IPR016189	2	2	2	2	2	2	2	2	Translation initiation factor IF2/IF5, N-terminal
IPR016190	2	2	2	2	2	2	2	2	Translation initiation factor IF2/IF5, zinc-binding
IPR002123	5	5	5	5	4	5	5	5	Phospholipid/glycerol acyltransferase
IPR007034	2	2	2	2	2	2	2	2	Ribosome biogenesis protein BMS1/TSR1, C-terminal
IPR012948	2	2	2	2	2	2	2	2	AARP2CN
IPR030387	1	1	1	1	1	1	1	1	Bms1/Tsr1-type G domain
IPR037875	1	1	1	1	1	1	1	1	Ribosome biogenesis protein Bms1, N-terminal
IPR013536	2	2	2	2	2	2	0	2	WLM domain
IPR036443	0	0	1	0	2	2	1	1	Zinc finger, RanBP2-type superfamily
IPR008883	0	0	1	1	1	1	0	1	Ubiquitin E2 variant, N-terminal
IPR017916	1	1	1	1	1	1	1	1	Steadiness box (SB) domain
IPR000860	1	1	1	1	1	1	1	1	Porphobilinogen deaminase
IPR022417	1	1	1	1	1	1	1	1	Porphobilinogen deaminase, N-terminal
IPR022418	1	1	1	1	1	1	1	1	Porphobilinogen deaminase, C-terminal
IPR036803	1	1	1	1	1	1	1	1	Porphobilinogen deaminase, C-terminal domain superfamily
IPR009543	1	1	1	1	1	1	1	1	Vacuolar protein sorting-associated protein 13, SHR-binding domain
IPR015412	3	2	3	1	2	2	2	1	Autophagy-related, C-terminal
IPR017148	0	0	0	0	0	0	0	0	Vacuolar protein sorting-associated protein 13, fungi
IPR026854	2	2	2	2	2	2	2	2	Vacuolar protein sorting-associated protein 13-like, N-terminal domain
IPR031642	1	1	1	1	1	1	1	1	VPS13, repeated coiled region
IPR031645	2	2	2	1	1	1	1	1	Vacuolar protein sorting-associated protein 13, C-terminal
IPR031646	1	1	1	1	1	1	1	1	Vacuolar protein sorting-associated protein 13, second N-terminal domain
IPR013719	2	2	2	2	2	2	2	3	Domain of unknown function DUF1747
IPR013953	1	1	1	1	1	1	1	1	FACT complex subunit Spt16 domain
IPR029148	1	1	1	1	1	1	1	1	FACT complex subunit Spt16, N-terminal lobe domain
IPR029149	6	6	6	6	6	6	6	5	Creatinase/Aminopeptidase P/Spt16, N-terminal
IPR007716	1	1	1	1	1	1	1	1	NPL4, zinc-binding putative
IPR007717	1	1	1	1	1	1	1	1	Nuclear pore localisation protein NPL4, C-terminal
IPR016563	1	1	1	1	1	1	1	1	Nuclear protein localization protein 4
IPR003613	2	2	2	3	3	2	4	2	U box domain
IPR013915	1	1	1	1	1	1	1	1	Pre-mRNA-splicing factor 19
IPR013959	1	1	1	1	1	1	1	1	DASH complex subunit Dad4
IPR016491	4	4	4	4	4	4	4	4	Septin
IPR030379	4	4	4	4	4	4	4	4	Septin-type guanine nucleotide-binding (G) domain
IPR019339	1	1	1	1	1	1	1	0	CBF1-interacting co-repressor CIR, N-terminal domain
IPR000425	1	1	3	3	2	2	2	2	Major intrinsic protein
IPR023271	2	2	4	4	3	3	3	3	Aquaporin-like
IPR023198	4	4	4	4	4	3	4	4	Phosphoglycolate phosphatase-like, domain 2
IPR041492	2	2	3	4	5	4	5	4	Haloacid dehalogenase-like hydrolase
IPR002867	3	2	3	2	3	3	2	3	IBR domain
IPR006575	3	3	3	3	3	3	2	2	RWD domain
IPR002099	1	1	1	1	1	0	1	1	DNA mismatch repair protein family, N-terminal
IPR013507	3	3	3	3	3	3	3	2	DNA mismatch repair protein, S5 domain 2-like
IPR014762	2	2	2	2	2	2	1	1	DNA mismatch repair, conserved site
IPR014790	1	2	2	2	2	2	2	2	MutL, C-terminal, dimerisation
IPR037198	1	2	2	1	2	1	1	2	MutL, C-terminal domain superfamily
IPR042120	1	2	2	2	2	1	2	2	MutL, C-terminal domain, dimerisation subdomain
IPR042121	0	2	2	2	2	0	1	2	MutL, C-terminal domain, regulatory subdomain
IPR001764	7	6	7	7	7	7	8	5	Glycoside hydrolase, family 3, N-terminal
IPR002772	7	6	7	8	7	7	8	5	Glycoside hydrolase family 3 C-terminal domain
IPR026891	7	6	7	8	6	7	8	6	Fibronectin type III-like domain
IPR036881	7	6	7	8	7	7	8	5	Glycoside hydrolase family 3 C-terminal domain superfamily
IPR036962	7	6	7	8	7	7	8	5	Glycoside hydrolase, family 3, N-terminal domain superfamily
IPR001253	1	1	1	1	1	1	1	1	Translation initiation factor 1A (eIF-1A)
IPR019465	1	0	1	1	1	1	1	0	Conserved oligomeric Golgi complex subunit 5
IPR001313	2	2	3	4	4	4	3	4	Pumilio RNA-binding repeat
IPR000743	4	4	5	4	5	5	5	7	Glycoside hydrolase, family 28
IPR011050	8	8	10	9	9	10	9	11	Pectin lyase fold/virulence factor
IPR012334	7	7	10	7	9	10	8	11	Pectin lyase fold
IPR016624	1	1	1	1	1	1	1	1	Uncharacterised conserved protein UCP014753
IPR003692	1	1	1	1	1	1	1	1	Hydantoinase B/oxoprolinase
IPR002821	1	1	1	1	1	1	1	1	Hydantoinase A/oxoprolinase
IPR008040	1	1	1	1	1	1	1	1	Hydantoinaseoxoprolinase, N-terminal
IPR003323	2	2	2	2	3	2	3	3	OTU domain
IPR010291	0	0	0	0	0	0	0	0	Ion channel regulatory protein, UNC-93
IPR011685	2	2	2	2	2	2	2	2	LETM1-like
IPR033122	2	2	2	2	2	2	2	2	Letm1 ribosome-binding domain
IPR005123	7	7	7	7	10	10	5	6	Oxoglutarate/iron-dependent dioxygenase
IPR026992	1	1	1	1	2	4	2	3	Non-haem dioxygenase N-terminal domain
IPR038274	0	0	0	1	1	1	0	0	Atg6/Beclin C-terminal domain superfamily
IPR040455	1	1	1	1	1	1	1	1	Atg6, BARA domain
IPR041691	1	1	1	1	1	1	1	1	Atg6/beclin, coiled-coil domain
IPR004095	3	3	3	3	3	3	3	2	TGS
IPR006074	2	2	2	2	2	2	2	1	GTP1/OBG, conserved site
IPR012675	7	7	9	8	9	8	7	7	Beta-grasp domain superfamily
IPR012676	4	3	4	4	4	4	4	2	TGS-like
IPR031167	5	4	5	5	5	5	5	2	OBG-type guanine nucleotide-binding (G) domain
IPR031662	2	2	2	2	2	2	2	2	GTP binding protein, second domain
IPR007537	0	0	0	1	1	0	1	1	tRNAHis guanylyltransferase Thg1
IPR024956	1	1	1	1	1	1	1	1	tRNAHis guanylyltransferase catalytic domain
IPR025845	1	1	1	1	1	1	1	1	Thg1 C-terminal domain
IPR038469	1	1	1	0	1	1	1	1	tRNAHis guanylyltransferase Thg1 superfamily
IPR003121	1	1	2	3	2	1	2	2	SWIB/MDM2 domain
IPR019835	0	0	1	1	1	1	1	1	SWIB domain
IPR036885	2	2	3	3	3	2	3	2	SWIB/MDM2 domain superfamily
IPR017081	0	0	0	0	0	0	0	0	Ribosomal protein S24, mitochondrial
IPR019349	1	1	1	1	1	1	1	1	Ribosomal protein S24/S35, mitochondrial, conserved domain
IPR004205	1	1	1	1	1	1	1	1	Cytochrome b-c1 complex subunit 8
IPR036642	1	1	1	1	1	1	1	1	Cytochrome b-c1 complex subunit 8 superfamily
IPR007785	1	1	1	1	1	1	1	1	Anamorsin
IPR010541	2	2	2	1	2	2	2	2	Domain of unknown function DUF1115
IPR013881	1	1	1	1	1	1	1	1	Pre-mRNA-splicing factor 3
IPR001222	4	3	4	3	4	4	4	3	Zinc finger, TFIIS-type
IPR001529	1	1	2	2	2	2	2	2	DNA-directed RNA polymerase, M/15kDa subunit
IPR012164	2	1	2	1	1	2	2	1	DNA-directed RNA polymerase subunit/transcription factor S
IPR034004	1	0	1	0	1	1	1	0	Pol I subunit A12, C-terminal zinc ribbon
IPR010422	1	1	1	1	1	1	1	1	Coiled-coil domain-containing protein 124/Oxs1
IPR000988	2	2	2	2	2	2	2	2	Ribosomal protein L24e-related
IPR011017	0	0	1	1	1	1	1	1	TRASH domain
IPR023442	0	0	0	0	0	0	0	0	Ribosomal protein L24e, conserved site
IPR038630	1	1	2	2	2	2	2	2	Ribosomal protein L24e/L24 superfamily
IPR005835	2	2	2	2	2	2	2	2	Nucleotidyl transferase domain
IPR000897	2	2	2	2	2	2	2	2	Signal recognition particle, SRP54 subunit, GTPase domain
IPR007222	1	1	1	1	1	1	1	1	Signal recognition particle receptor, alpha subunit, N-terminal
IPR013822	2	2	2	2	2	2	2	2	Signal recognition particle SRP54, helical bundle
IPR036225	1	1	1	1	1	2	1	1	SRP/SRP receptor, N-terminal
IPR042101	2	2	2	2	2	2	2	2	Signal recognition particle SRP54, N-terminal domain superfamily
IPR011419	0	1	1	1	1	1	1	1	ATP12, ATP synthase F1-assembly protein
IPR023335	1	1	1	1	1	1	1	1	ATP12 orthogonal Bundle domain superfamily
IPR042272	0	1	1	1	1	1	1	1	ATP12, ATP synthase F1-assembly protein, N-terminal
IPR002143	2	2	2	2	1	1	1	2	Ribosomal protein L1
IPR016095	3	3	3	3	3	3	3	3	Ribosomal protein L1, 3-layer alpha/beta-sandwich
IPR023673	1	1	1	1	1	1	1	1	Ribosomal protein L1, conserved site
IPR023674	3	3	3	3	3	3	3	3	Ribosomal protein L1-like
IPR028364	3	3	3	3	3	3	3	3	Ribosomal protein L1/ribosomal biogenesis protein
IPR001697	1	1	1	1	1	1	1	1	Pyruvate kinase
IPR011037	1	1	1	1	1	1	1	1	Pyruvate kinase-like, insert domain superfamily
IPR015793	1	1	1	1	1	1	1	1	Pyruvate kinase, barrel
IPR015795	1	1	1	1	1	1	1	1	Pyruvate kinase, C-terminal
IPR015806	1	1	1	1	1	1	1	1	Pyruvate kinase, insert domain superfamily
IPR018209	1	1	1	1	1	1	1	1	Pyruvate kinase, active site
IPR036918	1	1	1	1	1	1	1	1	Pyruvate kinase, C-terminal domain superfamily
IPR025187	2	1	2	2	2	2	2	2	Protein of unknown function DUF4112
IPR013097	2	1	2	0	2	2	2	2	Stress responsive alpha-beta barrel
IPR020550	2	1	2	1	2	1	2	3	Inositol monophosphatase, conserved site
IPR033942	1	0	1	0	1	2	1	2	Inositol monophosphatase
IPR017147	1	1	1	1	1	1	1	1	Tricalbin
IPR037756	1	1	1	1	1	1	1	1	Tricalbin, C2D domain
IPR037761	1	1	1	1	1	1	1	1	Tricalbin, C2A domain
IPR037762	1	1	1	1	1	1	1	1	Tricalbin, C2C domain
IPR005607	2	1	1	2	2	2	2	2	BSD domain
IPR013876	1	1	1	1	1	1	1	1	TFIIH p62 subunit, N-terminal
IPR033133	3	3	3	3	3	3	3	3	Pumilio homology domain
IPR002740	1	1	1	1	1	1	1	0	EVE domain
IPR001040	2	2	2	2	2	3	2	2	Translation Initiation factor eIF- 4e
IPR023398	2	2	2	2	2	3	2	2	Translation Initiation factor eIF- 4e-like
IPR002999	2	2	2	2	2	2	2	1	Tudor domain
IPR005378	1	1	1	1	1	1	1	1	Vacuolar protein sorting-associated protein 35
IPR000297	1	0	1	1	1	1	0	1	Peptidyl-prolyl cis-trans isomerase, PpiC-type
IPR000217	4	4	4	4	4	4	4	4	Tubulin
IPR002453	2	2	2	2	2	2	2	2	Beta tubulin
IPR003008	4	4	4	4	4	4	4	4	Tubulin/FtsZ, GTPase domain
IPR008280	4	4	4	4	4	4	4	4	Tubulin/FtsZ, C-terminal
IPR017975	4	4	4	4	4	4	4	4	Tubulin, conserved site
IPR018316	4	4	4	4	4	4	4	4	Tubulin/FtsZ, 2-layer sandwich domain
IPR023123	4	4	4	4	4	4	4	4	Tubulin, C-terminal
IPR036525	4	4	4	4	4	4	4	4	Tubulin/FtsZ, GTPase domain superfamily
IPR037103	4	4	4	4	4	4	4	4	Tubulin/FtsZ-like, C-terminal domain
IPR001816	1	1	1	1	1	1	1	1	Translation elongation factor EFTs/EF1B
IPR014039	1	1	1	1	1	1	1	1	Translation elongation factor EFTs/EF1B, dimerisation
IPR036402	1	1	1	1	1	1	1	1	Elongation factor Ts, dimerisation domain superfamily
IPR002219	2	2	2	2	3	2	2	2	Protein kinase C-like, phorbol ester/diacylglycerol-binding domain
IPR011072	1	1	1	0	1	1	1	1	HR1 rho-binding domain
IPR017892	3	3	3	3	3	3	3	3	Protein kinase, C-terminal
IPR020454	0	0	0	1	0	0	0	0	Diacylglycerol/phorbol-ester binding
IPR036274	1	2	2	0	1	1	1	1	HR1 repeat superfamily
IPR037312	1	1	1	0	1	1	1	1	Protein kinase C-like, HR1 domain
IPR037778	0	0	0	0	0	0	0	0	Protein kinase C-like, C2 domain
IPR016156	3	3	3	3	4	3	3	5	FAD/NAD-linked reductase, dimerisation domain superfamily
IPR017941	4	3	3	4	4	4	3	4	Rieske [2Fe-2S] iron-sulphur domain
IPR036922	4	4	4	4	4	4	3	4	Rieske [2Fe-2S] iron-sulphur domain superfamily
IPR001374	2	2	2	2	2	2	2	2	R3H domain
IPR034082	1	1	1	1	1	1	1	1	Protein SQS1, R3H domain
IPR036867	3	3	3	3	3	3	3	3	R3H domain superfamily
IPR003660	1	1	1	1	1	1	1	1	HAMP domain
IPR007282	2	2	2	2	2	2	2	2	NOT2/NOT3/NOT5, C-terminal
IPR038635	2	2	2	2	2	2	2	2	CCR4-NOT complex subunit 2/3/5, N-terminal domain superfamily
IPR009846	1	1	1	0	1	1	0	0	Splicing factor 3B subunit 5/RDS3 complex subunit 10
IPR017089	0	0	0	0	0	1	0	0	Splicing factor 3B, subunit 5
IPR012480	0	0	0	1	1	1	1	0	Heparinase II/III-like
IPR001326	1	1	1	1	1	1	1	1	Translation elongation factor EF1B, beta/delta chains, conserved site
IPR014038	1	1	1	1	1	1	1	1	Translation elongation factor EF1B, beta/delta subunit, guanine nucleotide exchange domain
IPR014717	2	1	2	1	2	2	2	2	Translation elongation factor EF1B/ribosomal protein S6
IPR018940	1	1	1	1	1	1	1	1	Elongation factor 1 beta central acidic region, eukaryote
IPR036219	1	1	1	1	1	1	1	1	Translation elongation factor eEF-1beta-like superfamily
IPR005599	2	3	3	2	3	3	2	3	GPI mannosyltransferase
IPR013944	1	1	1	1	1	1	2	1	Oxidoreductase putative, C-terminal
IPR014813	1	1	1	1	1	1	1	1	Guanine nucleotide-binding protein-like 3, N-terminal domain
IPR001611	13	13	12	12	11	14	11	8	Leucine-rich repeat
IPR024957	1	1	1	1	0	0	1	1	Cep57 centrosome microtubule-binding domain
IPR024689	1	1	1	1	1	1	1	1	Proteasome beta subunit, C-terminal
IPR018859	1	1	1	1	1	1	1	1	BAR domain-containing family
IPR007223	1	1	1	1	1	1	1	1	Peroxin 13, N-terminal
IPR001365	2	2	2	2	2	2	2	2	Adenosine/AMP deaminase domain
IPR006329	1	1	1	1	1	1	0	1	AMP deaminase
IPR006650	1	2	2	2	2	2	2	2	Adenosine/AMP deaminase active site
IPR012721	1	1	1	1	1	1	1	1	T-complex protein 1, theta subunit
IPR013332	2	2	2	2	1	2	0	1	Ketopantoate reductase, N-terminal domain
IPR013752	2	2	2	1	1	2	2	1	Ketopantoate reductase, C-terminal domain
IPR002738	0	0	1	1	1	1	1	1	RNase P subunit p30
IPR016195	1	1	2	2	2	2	2	2	Polymerase/histidinol phosphatase-like
IPR001567	1	1	1	6	4	5	2	6	Peptidase M3A/M3B catalytic domain
IPR024077	1	1	1	5	5	5	2	7	Neurolysin/Thimet oligopeptidase, domain 2
IPR033851	1	1	1	1	1	1	1	1
IPR000999	3	3	3	2	5	4	3	5	Ribonuclease III domain
IPR005034	1	1	1	1	1	1	1	1	Dicer dimerisation domain
IPR036389	4	3	3	3	5	4	3	4	Ribonuclease III, endonuclease domain superfamily
IPR038248	1	1	1	1	1	1	1	1	Dicer dimerisation domain superfamily
IPR002618	2	2	2	2	2	2	2	2	UDPGP family
IPR016267	1	1	1	1	1	1	1	1	UTP--glucose-1-phosphate uridylyltransferase
IPR005344	1	1	1	1	1	1	1	1	TMEM33/Pom33 family
IPR000530	1	1	1	1	1	1	1	1	Ribosomal protein S12e
IPR001330	2	2	4	4	3	4	3	2	PFTB repeat
IPR008930	4	4	7	5	5	5	4	4	Terpenoid cyclases/protein prenyltransferase alpha-alpha toroid
IPR000237	1	1	2	1	2	2	1	2	GRIP domain
IPR019459	1	1	1	0	1	1	1	1	GRIP-related Arf-binding domain
IPR012098	1	1	1	1	1	1	1	1	SRP-independent targeting protein 3
IPR006808	1	1	1	1	1	1	1	1	ATP synthase, F0 complex, subunit G, mitochondrial
IPR004531	1	1	1	1	1	1	1	0	Phenylalanyl-tRNA synthetase, class IIc, beta subunit, archae/euk cytosolic
IPR005146	1	1	1	1	1	1	1	1	B3/B4 tRNA-binding domain
IPR005147	1	1	1	1	1	1	1	1	tRNA synthetase, B5-domain
IPR009061	2	2	2	2	2	2	2	2	Putative DNA-binding domain superfamily
IPR020825	1	1	1	1	1	1	1	1	Phenylalanyl-tRNA synthetase-like, B3/B4
IPR040659	1	1	1	1	1	1	1	1	Phenylalanine--tRNA ligase beta subunit, B1 domain
IPR041616	1	1	1	1	1	1	1	1	Phenylalanyl tRNA synthetase beta chain, core domain
IPR029154	2	2	2	2	2	2	2	2	3-hydroxyisobutyrate dehydrogenase, NAD-binding domain
IPR002853	0	0	0	0	1	0	1	1	Transcription initiation factor IIE subunit alpha, N-terminal
IPR017919	0	0	0	0	0	0	0	0	Transcription factor TFE/TFIIEalpha HTH domain
IPR024550	0	0	1	0	1	0	1	1	TFIIEalpha/SarR/Rpc3 HTH domain
IPR001708	1	1	2	1	2	2	1	1	Membrane insertase YidC/ALB3/OXA1/COX18
IPR006809	1	1	1	1	1	1	1	1	TAFII28-like protein
IPR038718	17	16	17	16	16	16	16	19	SNF2-like, N-terminal domain superfamily
IPR002121	1	1	2	1	1	1	1	1	HRDC domain
IPR002562	2	2	2	2	2	3	2	2	3'-5' exonuclease domain
IPR010997	2	2	3	2	3	3	3	3	HRDC-like superfamily
IPR012588	1	1	1	1	1	1	1	1	Exosome-associated factor Rrp6, N-terminal
IPR004738	1	1	1	1	1	1	1	1	Phosphate permease
IPR002638	1	1	1	1	1	1	1	1	Quinolinate phosphoribosyl transferase, C-terminal
IPR004393	1	1	1	1	1	1	1	1	Nicotinate-nucleotide pyrophosphorylase
IPR022412	1	1	1	1	1	1	1	1	Quinolinate phosphoribosyl transferase, N-terminal
IPR027277	1	1	1	1	1	1	1	0	Nicotinate-nucleotide pyrophosphorylase/Putative pyrophosphorylase ModD
IPR036068	2	2	2	2	2	2	2	2	Nicotinate phosphoribosyltransferase-like, C-terminal
IPR037128	1	1	1	1	1	1	1	1	Quinolinate phosphoribosyl transferase, N-terminal domain superfamily
IPR000192	6	6	7	6	7	7	6	6	Aminotransferase class V domain
IPR010111	1	1	1	0	1	1	1	1	Kynureninase
IPR002220	3	3	3	2	3	4	3	3	DapA-like
IPR036464	0	0	0	0	0	0	0	1	Rubisco LSMT, substrate-binding domain superfamily
IPR010286	1	1	1	0	2	1	0	1	METTL16/RlmF family
IPR017182	1	1	1	0	1	0	0	0	Methyltransferase METTL16/PsiM
IPR003591	6	6	6	6	7	7	6	3	Leucine-rich repeat, typical subtype
IPR000489	1	1	1	1	1	1	1	1	Pterin-binding domain
IPR000550	1	1	1	0	1	1	1	1	7,8-Dihydro-6-hydroxymethylpterin-pyrophosphokinase, HPPK
IPR006157	1	1	1	0	1	1	1	1	Dihydroneopterin aldolase/epimerase domain
IPR006390	1	1	1	1	1	1	1	1	Dihydropteroate synthase
IPR011005	1	1	1	1	1	1	1	1	Dihydropteroate synthase-like
IPR016261	0	0	0	0	0	0	0	0	Folic acid synthesis protein FOL1
IPR035907	1	1	1	0	1	1	1	1	7,8-Dihydro-6-hydroxymethylpterin-pyrophosphokinase HPPK superfamily
IPR001977	1	1	1	1	1	1	1	1	Dephospho-CoA kinase
IPR009348	1	1	1	1	1	1	1	1	Nitrogen permease regulator 2
IPR002495	3	3	3	3	3	4	3	2	Glycosyl transferase, family 8
IPR022533	1	1	1	0	1	0	0	1	Cox20
IPR014851	1	2	2	3	3	5	3	3	BCS1, N-terminal
IPR027545	0	0	0	0	1	0	0	1	Kynurenine 3-monooxygenase
IPR001295	1	0	1	1	1	1	1	1	Dihydroorotate dehydrogenase, conserved site
IPR005719	1	0	1	1	1	1	1	1	Dihydroorotate dehydrogenase, class 2
IPR005720	1	0	1	1	1	1	1	1	Dihydroorotate dehydrogenase domain
IPR001555	0	0	0	0	0	0	0	0	Phosphoribosylglycinamide formyltransferase, active site
IPR002376	2	2	2	1	2	2	2	2	Formyl transferase, N-terminal
IPR036477	2	2	2	2	2	2	2	2	Formyl transferase, N-terminal domain superfamily
IPR002480	1	1	1	1	1	1	1	1	DAHP synthetase, class II
IPR005522	2	1	2	2	2	2	2	2	Inositol polyphosphate kinase
IPR038286	2	1	2	2	2	2	2	2	Inositol polyphosphate kinase superfamily
IPR007529	1	1	2	1	2	1	0	1	Zinc finger, HIT-type
IPR001765	1	1	1	1	1	1	1	1	Carbonic anhydrase
IPR036874	1	1	1	1	1	1	1	1	Carbonic anhydrase superfamily
IPR009449	2	2	2	2	2	2	2	1	GDP/GTP exchange factor Sec2, N-terminal
IPR033712	1	1	1	1	1	1	1	1	Pumilio, RNA binding domain
IPR002292	1	1	1	1	1	1	1	1	Ornithine/putrescine carbamoyltransferase
IPR005996	1	1	1	1	1	0	1	1	Ribosomal protein L30, bacterial-type
IPR000447	1	1	1	1	1	1	1	1	FAD-dependent glycerol-3-phosphate dehydrogenase
IPR031656	1	1	1	1	1	1	1	1	Alpha-glycerophosphate oxidase, C-terminal
IPR038299	1	1	1	1	1	1	1	1	Alpha-glycerophosphate oxidase, C-terminal domain superfamily
IPR007231	1	1	1	1	1	1	1	1	Nucleoporin interacting component Nup93/Nic96
IPR006222	2	2	2	2	2	2	1	2	Aminomethyltransferase, folate-binding domain
IPR006223	1	1	1	1	1	1	1	1	Glycine cleavage system T protein
IPR013977	1	1	1	1	1	1	1	1	Glycine cleavage T-protein, C-terminal barrel domain
IPR028896	2	2	2	1	1	2	1	1	Aminomethyltransferase-like
IPR029043	1	1	1	1	1	1	1	1	Glycine cleavage T-protein/YgfZ, C-terminal
IPR022127	1	1	1	1	1	1	1	1	Store-operated calcium entry regulator STIMATE/YPL162C
IPR009049	1	1	1	1	1	1	1	1	Argininosuccinate lyase
IPR029419	1	1	1	1	1	1	1	1	Argininosuccinate lyase, C-terminal
IPR006855	2	2	2	2	2	2	2	2	Vertebrate-like NAGS Gcn5-related N-acetyltransferase (GNAT) domain
IPR007857	1	1	1	1	1	1	1	1	Protein arginine N-methyltransferase PRMT5
IPR025799	4	4	4	4	4	4	4	4	Protein arginine N-methyltransferase
IPR035075	1	1	1	1	1	1	1	1	PRMT5 arginine-N-methyltransferase
IPR035247	1	1	1	1	1	1	1	1	PRMT5, TIM barrel domain
IPR035248	1	1	1	1	1	1	1	1	PRMT5, oligomerisation domain
IPR034164	6	6	6	7	7	6	8	6	Pepsin-like domain
IPR008698	1	1	1	1	1	1	1	1	NADH dehydrogenase [ubiquinone] 1 beta subcomplex subunit 7, NDUB7
IPR002213	3	3	3	2	2	2	2	3	UDP-glucuronosyl/UDP-glucosyltransferase
IPR004276	3	3	3	1	2	2	2	3	Glycosyltransferase family 28, N-terminal domain
IPR002759	1	1	1	1	1	1	0	1	RNase P subunit Pop5/Rpp14/Rnp2-like
IPR016819	0	0	0	0	0	0	0	0	Ribonuclease P/MRP protein subunit Pop5
IPR038085	1	1	1	1	1	1	0	1	RNase P subunit Pop5/Rpp14/Rnp2-like domain superfamily
IPR002401	9	9	8	6	10	12	9	8	Cytochrome P450, E-class, group I
IPR021757	1	1	1	1	1	1	1	1	Ribosomal protein L46, N-terminal
IPR001736	3	3	3	3	3	3	3	2	Phospholipase D/Transphosphatidylase
IPR009305	2	2	2	2	2	2	1	2	2-hydroxy-palmitic acid dioxygenase Mpo1-like
IPR018094	0	1	1	1	1	1	0	1	Thymidylate kinase
IPR039430	1	1	1	1	1	1	0	1	Thymidylate kinase-like domain
IPR002109	5	5	5	7	6	5	5	7	Glutaredoxin
IPR005197	4	4	4	4	5	4	4	4	Glycoside hydrolase family 71
IPR001597	1	1	1	1	1	1	1	1	Aromatic amino acid beta-eliminating lyase/threonine aldolase
IPR023603	0	0	0	1	0	0	0	0	Threonine aldolase
IPR000836	6	7	7	8	9	9	8	8	Phosphoribosyltransferase domain
IPR005854	1	1	1	1	1	1	1	1	Amidophosphoribosyltransferase
IPR017932	6	4	6	7	7	7	7	6	Glutamine amidotransferase type 2 domain
IPR029057	7	7	8	8	9	9	9	8	Phosphoribosyltransferase-like
IPR000866	3	3	3	2	3	3	2	3	Alkyl hydroperoxide reductase subunit C/ Thiol specific antioxidant
IPR008814	1	1	1	1	1	1	1	1	Dolichyl-diphosphooligosaccharide--protein glycosyltransferase subunit Swp1
IPR004773	1	1	0	0	1	0	0	0	Potassium/sodium transporter Trk/HKT
IPR011021	1	1	2	2	2	2	2	2	Arrestin-like, N-terminal
IPR011022	2	2	3	4	4	3	4	4	Arrestin C-terminal-like domain
IPR001114	1	1	1	1	1	1	1	1	Adenylosuccinate synthetase
IPR018220	1	1	1	1	1	1	1	1	Adenylosuccinate synthase, GTP-binding site
IPR033128	1	1	1	1	1	1	1	1	Adenylosuccinate synthase, active site
IPR042109	1	1	1	1	1	1	1	1	Adenylosuccinate synthetase, domain 1
IPR042110	1	1	1	1	1	1	1	1	Adenylosuccinate synthetase, domain 2
IPR042111	1	1	1	1	1	1	1	1	Adenylosuccinate synthetase, domain 3
IPR002504	2	2	2	2	2	2	2	2	NAD kinase
IPR016064	3	3	3	2	3	3	3	3	NAD kinase/diacylglycerol kinase-like domain superfamily
IPR017437	2	2	2	2	2	2	2	2	ATP-NAD kinase, PpnK-type, C-terminal
IPR004013	0	0	0	1	1	1	0	1	PHP domain
IPR010140	0	0	0	1	1	1	0	1	Histidinol phosphate phosphatase, HisJ
IPR032566	1	1	1	1	1	1	0	1	Aprataxin, C2HE/C2H2/C2HC zinc finger
IPR004567	1	1	1	1	1	1	1	0	Type II pantothenate kinase
IPR000909	1	1	1	1	1	1	1	0	Phosphatidylinositol-specific phospholipase C, X domain
IPR001192	1	1	1	1	1	0	1	0	Phosphoinositide phospholipase C family
IPR001711	1	1	1	0	1	0	1	0	Phospholipase C, phosphatidylinositol-specific, Y domain
IPR017946	6	5	7	8	8	8	7	7	PLC-like phosphodiesterase, TIM beta/alpha-barrel domain superfamily
IPR000898	1	1	1	1	1	1	1	1	Indoleamine 2,3-dioxygenase
IPR037217	2	2	2	2	2	2	2	2	Tryptophan/Indoleamine 2,3-dioxygenase-like
IPR001645	2	2	2	2	2	2	2	2	Folylpolyglutamate synthetase
IPR013221	1	0	0	0	1	0	0	1	Mur ligase, central
IPR018109	2	2	2	2	2	2	2	2	Folylpolyglutamate synthetase, conserved site
IPR023600	1	1	1	1	1	1	0	0	Folylpolyglutamate synthase, eukaryota
IPR036565	2	2	2	2	2	2	2	2	Mur-like, catalytic domain superfamily
IPR036615	2	2	2	2	2	2	2	2	Mur ligase, C-terminal domain superfamily
IPR007315	1	1	1	1	1	1	1	1	GPI mannosyltransferase 2
IPR000223	2	2	2	2	2	2	1	1	Peptidase S26A, signal peptidase I
IPR015927	2	2	2	2	2	2	1	1	Peptidase S24/S26A/S26B/S26C
IPR036286	3	3	3	3	3	3	2	2	LexA/Signal peptidase-like superfamily
IPR007174	1	1	1	1	1	1	1	1	Las1
IPR000183	1	1	1	1	1	1	1	1	Ornithine/DAP/Arg decarboxylase
IPR002433	1	1	1	1	1	1	1	1	Ornithine decarboxylase
IPR009006	1	1	1	1	1	1	1	1	Alanine racemase/group IV decarboxylase, C-terminal
IPR022643	1	1	1	1	1	1	1	1	Orn/DAP/Arg decarboxylase 2, C-terminal
IPR022644	1	1	1	1	1	1	1	1	Orn/DAP/Arg decarboxylase 2, N-terminal
IPR022653	1	1	1	1	1	1	1	1	Orn/DAP/Arg decarboxylase 2, pyridoxal-phosphate binding site
IPR029066	3	3	3	3	2	3	3	3	PLP-binding barrel
IPR027706	0	0	0	1	1	1	0	1	PGP phosphatase, mitochondrial/chloroplastic
IPR039924	1	1	1	1	1	1	1	1	ICln/Lot5
IPR004396	1	0	1	1	1	1	1	0	Ribosome-binding ATPase YchF/Obg-like ATPase 1
IPR013029	1	0	1	1	1	1	1	0	YchF, C-terminal domain
IPR023192	1	0	1	1	1	1	1	0	TGS-like domain superfamily
IPR041706	1	0	1	1	1	1	1	0	YchF, N-terminal
IPR003578	4	5	6	4	6	6	5	6	Small GTPase Rho
IPR007257	0	0	0	0	0	0	0	0	DNA replication complex GINS protein Psf2
IPR021151	4	4	3	3	3	3	3	3	GINS subunit, domain A
IPR036224	4	4	4	3	4	4	3	3	GINS, helical bundle-like domain superfamily
IPR035206	1	1	1	1	1	1	1	1	Proteasome subunit beta 2
IPR014720	1	1	1	1	1	1	1	1	Double-stranded RNA-binding domain
IPR003719	1	1	1	1	1	1	1	1	Phenazine biosynthesis PhzF protein
IPR010122	1	1	1	1	1	1	1	1	Hydroxymethylglutaryl-CoA synthase, eukaryotic
IPR013528	1	1	1	1	1	1	1	1	Hydroxymethylglutaryl-coenzyme A synthase, N-terminal
IPR013746	1	1	1	1	1	1	1	1	Hydroxymethylglutaryl-coenzyme A synthase, C-terminal domain
[truncated: 4,591 more rows]

## Sheet: Table S3
Pfam	N. adeliensis	N.tulchinskyi	N. liquefaciens	N. albida	N. vishniacii	N.antarctica	N. randhawae	N. friedmannii	descriptions
PF04199	0	0	0	0	0	0	1	0	Putative cyclase
PF01544	2	2	2	1	2	1	1	1	CorA-like Mg2+ transporter protein
PF07923	1	1	1	1	1	1	1	1	N1221-like protein
PF11882	1	1	1	1	1	1	1	1	Domain of unknown function (DUF3402)
PF09334	2	2	2	2	2	2	1	2	tRNA synthetases class I (M)
PF01145	2	3	3	3	3	3	3	3	SPFH domain / Band 7 family
PF01423	14	11	13	13	16	14	12	13	LSM domain
PF00250	4	4	4	4	4	4	4	5	Forkhead domain
PF00172	23	22	23	23	48	28	28	30	Fungal Zn(2)-Cys(6) binuclear cluster domain
PF02953	3	3	3	3	4	3	4	2	Tim10/DDP family zinc finger
PF09742	1	1	1	0	1	1	1	1	Dyggve-Melchior-Clausen syndrome protein
PF12722	0	0	0	0	0	0	1	1	High-temperature-induced dauer-formation protein
PF01536	1	1	1	1	1	1	1	1	Adenosylmethionine decarboxylase
PF01699	6	6	6	5	5	6	5	6	Sodium/calcium exchanger protein
PF00155	15	15	16	17	17	17	15	14	Aminotransferase class I and II
PF11951	1	2	4	3	6	6	5	5	Fungal specific transcription factor domain
PF07690	99	107	118	102	100	116	104	108	Major Facilitator Superfamily
PF00389	4	4	6	6	6	5	5	6	D-isomer specific 2-hydroxyacid dehydrogenase, catalytic domain
PF02826	6	6	9	8	8	9	8	8	D-isomer specific 2-hydroxyacid dehydrogenase, NAD binding domain
PF01436	0	0	0	0	0	0	0	0	NHL repeat
PF08450	2	2	2	2	1	2	4	2	SMP-30/Gluconolactonase/LRE-like region
PF04082	27	28	32	37	39	35	30	26	Fungal specific transcription factor domain
PF03328	2	1	2	3	2	3	3	3	HpcH/HpaI aldolase/citrate lyase family
PF00347	2	2	2	2	2	2	1	1	Ribosomal protein L6
PF00650	5	4	7	4	7	6	6	5	CRAL/TRIO domain
PF03765	3	3	2	2	2	1	4	3	CRAL/TRIO, N-terminal domain
PF00107	28	27	31	25	26	29	33	29	Zinc-binding dehydrogenase
PF08240	21	20	22	19	19	20	23	22	Alcohol dehydrogenase GroES-like domain
PF13602	9	8	10	7	10	9	11	12	Zinc-binding dehydrogenase
PF00096	9	9	9	13	13	13	10	11	Zinc finger, C2H2 type
PF00067	13	14	14	11	12	14	12	13	Cytochrome P450
PF14027	0	0	0	0	0	1	0	1	Questin oxidase-like
PF00009	13	13	13	13	15	13	13	12	Elongation factor Tu GTP binding domain
PF00679	5	5	5	5	5	5	5	3	Elongation factor G C-terminus
PF08577	1	1	1	1	1	1	1	1	PI31 proteasome regulator
PF11566	1	1	1	0	1	1	1	1	PI31 proteasome regulator N-terminal
PF01398	6	7	7	6	7	6	6	8	JAB1/Mov34/MPN/PAD-1 ubiquitin protease
PF13012	4	4	4	2	3	2	3	4	Maintenance of mitochondrial structure and function
PF02518	21	21	20	20	21	18	21	19	Histidine kinase-, DNA gyrase B-, and HSP90-like ATPase
PF10436	1	1	1	1	1	1	1	1	Mitochondrial branched-chain alpha-ketoacid dehydrogenase kinase
PF00083	31	35	35	29	32	35	37	33	Sugar (and other) transporter
PF05721	6	6	4	5	3	5	8	5	Phytanoyl-CoA dioxygenase (PhyH)
PF06941	0	0	1	0	2	1	1	1	5' nucleotidase, deoxy (Pyrimidine), cytosolic type C protein (NT5C)
PF13419	1	3	4	5	5	3	5	4	Haloacid dehalogenase-like hydrolase
PF06884	1	1	1	1	1	1	1	1	Protein of unknown function (DUF1264)
PF06159	1	1	1	1	1	1	1	1	Protein of unknown function (DUF974)
PF00316	1	1	1	1	1	1	1	1	Fructose-1-6-bisphosphatase, N-terminal domain
PF18913	1	1	1	1	1	1	1	1	Fructose-1-6-bisphosphatase, C-terminal domain
PF00118	9	9	9	9	9	9	9	8	TCP-1/cpn60 chaperonin family
PF00226	19	17	20	20	22	19	21	22	DnaJ domain
PF00684	3	3	4	4	4	4	4	3	DnaJ central domain
PF01556	4	4	5	5	5	5	5	5	DnaJ C terminal domain
PF00285	2	2	2	2	2	2	2	2	Citrate synthase, C-terminal domain
PF00397	5	6	7	8	6	6	6	7	WW domain
PF01846	2	2	2	2	2	2	2	2	FF domain
PF01399	13	12	13	12	14	12	13	12	PCI domain
PF08375	1	1	1	1	1	1	1	1	Proteasome regulatory subunit C-terminal
PF00125	6	6	5	8	8	5	5	5	Core histone H2A/H2B/H3/H4
PF01105	2	2	4	4	4	4	3	2	emp24/gp25L/p24 family/GOLD
PF00638	1	1	1	1	2	2	2	2	RanBP1 domain
PF06011	1	1	1	1	1	1	1	1	Transient receptor potential (TRP) ion channel
PF00584	1	0	1	1	1	1	1	1	SecE/Sec61-gamma subunits of protein translocation complex
PF13894	4	3	0	0	0	1	3	1	C2H2-type zinc finger
PF00085	8	7	8	8	8	7	8	7	Thioredoxin
PF07749	1	1	1	1	1	1	1	1	Endoplasmic reticulum protein ERp29, C-terminal domain
PF13098	1	0	2	3	3	1	2	3	Thioredoxin-like domain
PF00400	74	70	71	72	75	74	70	70	WD domain, G-beta repeat
PF08232	1	1	1	0	0	0	0	0	Striatin family
PF04515	1	1	1	1	2	2	1	1	Plasma-membrane choline transporter
PF00730	4	4	4	3	4	5	3	3	HhH-GPD superfamily base excision DNA repair protein
PF14815	0	0	1	1	1	1	1	1	NUDIX domain
PF00916	3	3	3	3	3	3	2	2	Sulfate permease family
PF01740	2	3	3	3	3	3	2	3	STAS domain
PF00027	3	3	3	3	3	3	3	3	Cyclic nucleotide-binding domain
PF06424	1	1	1	1	1	1	1	1	PRP1 splicing factor, N-terminal
PF09976	0	0	0	0	0	0	0	0	Tetratricopeptide repeat-like domain
PF13432	13	13	13	15	13	12	14	9	Tetratricopeptide repeat
PF01656	3	2	2	3	4	3	4	3	CobQ/CobB/MinD/ParA nucleotide binding domain
PF10609	3	3	3	2	3	3	3	2	NUBPL iron-transfer P-loop NTPase
PF00749	2	2	2	2	2	2	3	2	tRNA synthetases class I (E and Q), catalytic domain
PF03950	2	2	2	2	2	2	2	2	tRNA synthetases class I (E and Q), anti-codon binding domain
PF04557	1	1	1	1	1	1	1	1	Glutaminyl-tRNA synthetase, non-specific RNA binding region part 2
PF04558	1	1	1	1	1	1	1	1	Glutaminyl-tRNA synthetase, non-specific RNA binding region part 1
PF04729	1	0	1	1	1	1	1	1	ASF1 like histone chaperone
PF04969	2	3	3	2	3	2	3	3	CS domain
PF14382	1	1	1	1	1	1	1	1	Exosome complex exonuclease RRP4 N-terminal region
PF15985	2	2	2	2	2	1	2	2	KH domain
PF05057	1	1	1	2	2	3	1	3	Putative serine esterase (DUF676)
PF03650	2	2	2	2	2	1	2	2	Mitochondrial pyruvate carriers
PF11696	0	1	1	1	1	0	0	0	Protein of unknown function (DUF3292)
PF01073	9	9	10	9	8	5	10	8	3-beta hydroxysteroid dehydrogenase/isomerase family
PF01370	19	20	20	21	18	20	22	14	NAD dependent epimerase/dehydratase family
PF16363	5	5	5	7	6	6	5	4	GDP-mannose 4,6 dehydratase
PF10304	0	0	0	0	0	0	0	0	Required for nuclear transport of RNA pol II C-terminus 2
PF10363	0	0	1	1	1	0	1	1	Required for nuclear transport of RNA pol II C-terminus 1
PF02089	0	0	0	0	1	0	1	1	Palmitoyl protein thioesterase
PF00493	6	5	6	6	6	6	6	6	MCM P-loop domain
PF14551	6	5	6	6	6	6	6	6	MCM N-terminal domain
PF17207	6	5	6	6	6	6	6	6	MCM OB domain
PF17855	6	5	6	6	6	6	6	6	MCM AAA-lid domain
PF13176	1	1	1	2	2	1	4	2	Tetratricopeptide repeat
PF13181	14	13	14	12	14	12	15	12	Tetratricopeptide repeat
PF13424	3	3	4	3	2	3	2	2	Tetratricopeptide repeat
PF14559	5	6	5	6	4	4	7	6	Tetratricopeptide repeat
PF17830	1	1	1	1	1	1	1	1	STI1 domain
PF08552	1	1	1	1	1	1	1	1	Inositolphosphorylceramide synthase subunit Kei1
PF03463	2	2	2	2	2	2	2	2	eRF1 domain 1
PF03464	2	2	2	2	2	2	2	2	eRF1 domain 2
PF03465	2	2	2	2	2	2	2	2	eRF1 domain 3
PF00005	39	37	38	40	40	44	37	42	ABC transporter
PF00385	2	2	2	1	2	3	2	2	Chromo (CHRromatin Organisation MOdifier) domain
PF00248	18	16	18	19	21	21	24	26	Aldo/keto reductase family
PF00072	17	17	16	18	20	16	19	20	Response regulator receiver domain
PF00512	11	12	11	11	12	8	12	11	His Kinase A (phospho-acceptor) domain
PF04678	1	1	0	0	1	0	0	1	Mitochondrial calcium uniporter
PF06068	2	2	2	2	2	2	2	2	TIP49 P-loop domain
PF17856	2	2	2	2	2	2	2	2	TIP49 AAA-lid domain
PF00468	0	0	0	1	0	0	0	0	Ribosomal protein L34
PF06371	1	0	0	2	1	0	1	2	Diaphanous GTPase-binding Domain
PF00240	7	7	8	7	7	9	8	5	Ubiquitin family
PF01805	2	2	2	2	2	2	2	2	Surp module
PF12230	1	1	1	1	1	1	1	1	Pre-mRNA splicing factor PRP21 like protein
PF00622	2	2	2	3	2	2	2	2	SPRY domain
PF17648	0	0	0	0	0	0	0	0	Family of unknown function (DUF5519)
PF00189	1	1	1	1	1	1	1	1	Ribosomal protein S3, C-terminal domain
PF07650	1	1	1	1	1	1	1	1	KH domain
PF01222	2	2	2	2	2	2	1	2	Ergosterol biosynthesis ERG4/ERG24 family
PF16093	1	1	1	0	0	1	0	0	Proteasome assembly chaperone 4
PF01210	2	2	2	2	2	2	2	2	NAD-dependent glycerol-3-phosphate dehydrogenase N-terminus
PF07479	1	1	2	2	2	2	1	2	NAD-dependent glycerol-3-phosphate dehydrogenase C-terminus
PF00128	4	6	8	6	8	5	6	6	Alpha amylase, catalytic domain
PF09260	1	2	3	1	3	2	2	1	Domain of unknown function (DUF1966)
PF09130	0	0	0	0	0	0	0	0	Domain of unknown function (DUF1932)
PF00615	2	2	2	1	2	2	1	2	Regulator of G protein signaling domain
PF00106	36	36	42	42	41	41	40	45	short chain dehydrogenase
PF08659	28	28	31	30	28	29	29	32	KR domain
PF13561	32	32	38	37	38	36	40	39	Enoyl-(Acyl carrier protein) reductase
PF00069	78	79	86	85	94	90	84	86	Protein kinase domain
PF07714	74	77	84	84	92	93	85	89	Protein tyrosine and serine/threonine kinase
PF02229	1	1	1	0	1	1	1	1	Transcriptional Coactivator p15 (PC4)
PF00076	44	44	48	47	48	47	54	44	RNA recognition motif. (a.k.a. RRM, RBD, or RNP domain)
PF00899	5	6	6	8	8	7	8	6	ThiF family
PF09358	1	1	1	1	1	1	1	1	Ubiquitin fold domain
PF10585	1	1	1	1	1	1	2	1	Ubiquitin-activating enzyme active site
PF16190	1	1	1	1	1	1	1	1	Ubiquitin-activating enzyme E1 FCCH domain
PF16191	1	1	1	1	1	1	1	1	Ubiquitin-activating enzyme E1 four-helix bundle
PF01209	2	2	3	2	3	3	3	3	ubiE/COQ5 methyltransferase family
PF08241	18	18	23	17	20	17	17	14	Methyltransferase domain
PF08242	6	6	8	7	7	6	7	7	Methyltransferase domain
PF13649	15	16	18	17	19	18	17	17	Methyltransferase domain
PF13847	8	8	9	7	9	8	8	7	Methyltransferase domain
PF02798	5	5	6	6	4	6	6	6	Glutathione S-transferase, N-terminal domain
PF13409	5	6	5	7	4	3	4	6	Glutathione S-transferase, N-terminal domain
PF13417	6	7	7	7	6	5	7	9	Glutathione S-transferase, N-terminal domain
PF12220	1	1	1	1	1	1	1	1	U1 small nuclear ribonucleoprotein of 70kDa MW N terminal
PF01494	8	8	9	7	7	9	8	10	FAD binding domain
PF08159	2	2	2	2	2	2	2	2	NUC153 domain
PF00579	3	3	3	3	4	3	4	3	tRNA synthetases class I (W and Y)
PF01259	1	1	1	1	1	1	1	1	SAICAR synthetase
PF00022	7	8	9	7	9	9	8	9	Actin
PF01975	2	1	2	2	2	2	1	2	Survival protein SurE
PF05203	0	0	0	0	0	0	0	0	Hom_end-associated Hint
PF08082	1	1	1	1	1	1	1	2	PRO8NT (NUC069), PrP8 N-terminal domain
PF08083	1	1	1	1	1	1	1	1	PROCN (NUC071) domain
PF08084	1	1	1	1	1	1	1	1	PROCT (NUC072) domain
PF10597	1	1	1	1	1	1	1	2	U5-snRNA binding site 2 of PrP8
PF10598	1	1	1	1	1	1	1	3	RNA recognition motif of the spliceosomal PrP8
PF12134	1	1	1	1	1	1	1	1	PRP8 domain IV core
PF12931	1	1	1	1	1	1	1	1	Sec23-binding domain of Sec16
PF12932	1	1	1	1	1	1	1	1	Vesicle coat trafficking protein Sec16 mid-region
PF06522	0	0	0	0	0	0	0	0	NADH-ubiquinone reductase complex 1 MLRQ subunit
PF00082	3	3	3	3	4	3	3	3	Subtilase family
PF06280	1	1	1	1	1	1	1	1	Fn3-like domain
PF11976	4	4	4	3	4	4	5	5	Ubiquitin-2 like Rad60 SUMO-like
PF05768	1	1	3	1	1	1	2	1	Glutaredoxin-like domain (DUF836)
PF00724	4	4	4	3	3	4	3	4	NADH:flavin oxidoreductase / NADH oxidase family
PF15932	0	0	0	0	0	0	0	0	Domain of unknown function (DUF4748)
PF01786	1	1	1	1	1	1	1	0	Alternative oxidase
PF12657	0	0	0	1	1	1	1	0	Transcription factor IIIC subunit delta N-term
PF05426	0	0	0	0	0	0	0	0	Alginate lyase
PF01048	1	1	1	1	1	1	1	1	Phosphorylase superfamily
PF00270	44	43	43	38	40	40	42	39	DEAD/DEAH box helicase
PF00271	62	62	61	58	61	62	64	60	Helicase conserved C-terminal domain
PF06398	2	2	2	2	2	2	1	2	Integral peroxisomal membrane peroxin
PF13517	0	0	0	0	1	0	0	1	FG-GAP-like repeat
PF04757	3	3	3	3	3	2	2	2	Pex2 / Pex12 amino terminal region
PF00225	6	8	9	6	9	9	9	8	Kinesin motor domain
PF16796	6	8	9	6	9	8	7	7	Microtubule binding
PF03162	0	0	0	0	0	0	0	0	Tyrosine phosphatase family
PF01546	8	8	8	7	7	7	9	7	Peptidase family M20/M25/M40
PF07687	7	7	7	6	7	7	6	6	Peptidase dimerisation domain
PF00817	4	4	4	3	4	4	3	3	impB/mucB/samB family
PF11799	3	3	4	1	3	3	2	3	impB/mucB/samB family C-terminal domain
PF14377	1	1	1	1	1	1	1	1	Ubiquitin binding region
PF16589	3	5	4	5	6	5	3	4	BRCT domain, a BRCA1 C-terminus domain
PF16727	1	1	1	1	1	1	1	1	DNA repair protein REV1 C-terminal domain
PF00025	21	21	22	24	30	28	24	26	ADP-ribosylation factor family
PF00503	2	1	1	2	3	3	2	2	G-protein alpha subunit
PF01088	2	2	2	2	2	2	2	2	Ubiquitin carboxyl-terminal hydrolase, family 1
PF10607	2	2	3	3	3	3	3	3	CTLH/CRA C-terminal to LisH motif domain
PF12850	1	1	1	1	1	1	1	1	Calcineurin-like phosphoesterase superfamily domain
PF00134	9	9	10	10	12	10	9	8	Cyclin, N-terminal domain
PF04818	2	2	2	2	1	1	1	1	CID domain
PF12955	0	1	0	1	1	1	1	1	Domain of unknown function (DUF3844)
PF12554	0	0	0	0	0	0	0	0	Mitotic-spindle organizing gamma-tubulin ring associated
PF00443	11	14	13	13	14	13	12	15	Ubiquitin carboxyl-terminal hydrolase
PF06417	0	0	0	0	1	1	1	1	Protein of unknown function (DUF1077)
PF00445	3	3	2	1	2	2	2	1	Ribonuclease T2 family
PF07264	1	1	2	2	1	1	1	1	Etoposide-induced protein 2.4 (EI24)
PF00320	4	4	6	6	6	5	6	6	GATA zinc finger
PF08550	2	2	3	2	3	3	3	3	Fungal protein of unknown function (DUF1752)
PF04000	2	2	2	2	2	2	0	1	Sas10/Utp3/C1D family
PF00465	1	1	1	1	1	2	2	2	Iron-containing alcohol dehydrogenase
PF03372	4	3	5	4	5	4	5	5	Endonuclease/Exonuclease/phosphatase family
PF01602	7	7	8	8	8	8	7	6	Adaptin N terminal region
PF02883	2	2	2	2	2	2	2	2	Adaptin C-terminal domain
PF08911	1	1	1	1	1	1	0	0	NUP50 (Nucleoporin 50 kDa)
PF09732	1	1	1	1	1	1	1	1	Cactus-binding C-terminus of cactin protein
PF10312	1	1	1	1	1	1	1	1	Conserved mid region of cactin
PF10183	1	1	0	1	1	0	1	0	ESSS subunit of NADH:ubiquinone oxidoreductase (complex I)
PF00970	5	5	5	4	5	5	6	5	Oxidoreductase FAD-binding domain
PF00780	2	2	2	2	2	1	2	3	CNH domain
PF13446	0	0	0	0	0	0	0	0	A repeated domain in UCH-protein
PF01794	3	3	4	5	7	7	4	7	Ferric reductase like transmembrane component
PF08022	3	3	5	5	7	7	3	7	FAD-binding domain
PF04193	3	4	6	7	7	4	5	4	PQ loop repeat
PF00326	1	1	2	2	4	4	4	2	Prolyl oligopeptidase family
PF00957	4	4	4	3	4	4	4	4	Synaptobrevin
PF13774	2	2	2	2	2	2	2	2	Regulated-SNARE-like domain
PF18758	0	0	0	0	0	0	0	3	Kyakuja-Dileera-Zisupton transposase
PF18802	0	0	0	0	0	0	0	0	CxC1 like cysteine cluster associated with KDZ transposases
PF18803	0	0	0	0	0	0	0	0	CxC2 like cysteine cluster associated with KDZ transposases
PF08243	1	1	1	0	1	1	1	1	SPT2 chromatin protein
PF12706	5	6	8	6	6	4	5	7	Beta-lactamase superfamily domain
PF06775	0	0	0	0	0	0	1	1	Putative adipose-regulatory protein (Seipin)
PF08520	0	1	1	0	1	0	1	1	Fungal protein of unknown function (DUF1748)
PF05648	3	3	3	2	3	1	2	3	Peroxisomal biogenesis factor 11 (PEX11)
PF02582	3	3	3	3	3	3	3	3	Uncharacterised ACR, YagE family COG1723
PF10294	4	5	5	6	7	5	4	4	Lysine methyltransferase
PF01248	5	5	5	5	5	4	5	5	Ribosomal protein L7Ae/L30e/S12e/Gadd45 family
PF01207	3	3	3	3	3	3	3	2	Dihydrouridine synthase (Dus)
PF00909	2	2	2	2	2	2	2	1	Ammonium Transporter Family
PF00330	5	5	5	5	5	5	5	4	Aconitase family (aconitate hydratase)
PF00694	4	4	4	5	5	5	4	3	Aconitase C-terminal domain
PF00133	3	3	3	3	3	3	3	3	tRNA synthetases class I (I, L, M and V)
PF08264	4	4	4	4	4	6	4	5	Anticodon-binding domain of tRNA ligase
PF19302	1	1	1	1	1	1	1	1	Domain of unknown function (DUF5915)
PF00170	6	4	7	5	5	5	4	5	bZIP transcription factor
PF00098	6	6	5	3	8	7	6	5	Zinc knuckle
PF17254	0	0	0	0	0	0	0	0	Family of unknown function (DUF5321)
PF00617	3	2	3	3	3	3	3	3	RasGEF domain
PF00618	2	2	2	2	3	2	3	3	RasGEF N-terminal motif
PF03435	3	3	3	3	3	4	3	3	Saccharopine dehydrogenase NADP binding domain
PF05222	1	1	1	1	1	1	1	0	Alanine dehydrogenase/PNT, N-terminal domain
PF16653	1	1	1	1	1	1	1	1	Saccharopine dehydrogenase C-terminal domain
PF04157	2	2	2	1	2	2	1	2	EAP30/Vps36 family
PF11605	1	1	1	0	1	0	1	1	Vacuolar protein sorting protein 36 Vps36
PF11790	3	3	4	2	5	5	4	4	Glycosyl hydrolase catalytic core
PF03737	0	0	0	0	1	1	1	0	Aldolase/RraA
PF03931	1	1	2	2	1	1	1	1	Skp1 family, tetramerisation domain
PF04091	1	1	1	1	1	1	1	1	Exocyst complex subunit Sec15-like
PF05368	4	5	6	9	3	7	7	4	NmrA-like family
PF13460	10	11	10	16	8	11	12	11	NAD(P)H-binding
PF01118	2	2	2	2	2	2	2	2	Semialdehyde dehydrogenase, NAD binding domain
PF02774	2	2	2	2	2	2	2	2	Semialdehyde dehydrogenase, dimerisation domain
PF04130	2	2	2	2	2	2	2	2	Gamma tubulin complex component C-terminal
PF17681	2	2	2	2	2	2	2	2	Gamma tubulin complex component N-terminal
PF12589	1	1	1	1	1	1	1	1	Methyltransferase involved in Williams-Beuren syndrome
PF13489	8	8	12	12	12	15	14	10	Methyltransferase domain
PF00782	2	2	3	1	3	2	2	1	Dual specificity phosphatase, catalytic domain
PF02265	1	1	0	1	1	1	0	0	S1/P1 Nuclease
PF00293	6	6	7	7	9	8	7	6	NUDIX domain
PF00205	3	3	3	3	4	3	3	3	Thiamine pyrophosphate enzyme, central domain
PF02775	5	5	5	5	4	5	6	4	Thiamine pyrophosphate enzyme, C-terminal TPP binding domain
PF02776	2	1	2	3	4	4	3	4	Thiamine pyrophosphate enzyme, N-terminal TPP binding domain
PF08265	2	2	2	2	2	2	1	1	YL1 nuclear protein C-terminal domain
PF12449	1	1	1	1	1	1	1	1	Protein of unknown function (DUF3684)
PF01529	2	3	3	1	6	1	2	3	DHHC palmitoyltransferase
PF03446	5	6	5	5	5	7	7	4	NAD binding domain of 6-phosphogluconate dehydrogenase
PF00557	9	10	10	10	10	9	8	9	Metallopeptidase family M24
PF03896	0	0	0	1	1	1	0	0	Translocon-associated protein (TRAP), alpha subunit
PF02330	1	1	1	1	1	1	1	1	Mitochondrial glycoprotein
PF00137	2	2	3	2	3	2	2	3	ATP synthase subunit C
PF14608	4	4	4	3	4	3	3	3	RNA-binding, Nab2-type zinc finger
PF00515	6	6	5	5	7	3	6	6	Tetratricopeptide repeat
PF00929	4	3	3	3	4	3	3	2	Exonuclease
PF07719	6	7	5	6	7	4	8	8	Tetratricopeptide repeat
PF13414	4	5	5	5	5	3	3	4	TPR repeat
PF16546	1	1	1	1	1	0	1	1	Homodimerisation domain of SGTA
PF04389	3	4	5	5	5	5	5	4	Peptidase family M28
PF03367	1	1	1	1	1	1	1	1	ZPR1 zinc-finger domain
PF00071	25	24	28	23	31	30	28	27	Ras family
PF08477	21	23	25	23	30	28	27	25	Ras of Complex, Roc, domain of DAPkinase
PF01585	5	5	5	4	5	4	5	7	G-patch domain
PF00004	30	33	35	32	35	35	33	33	ATPase family associated with various cellular activities (AAA)
PF00158	2	2	2	2	2	2	2	2	Sigma-54 interaction domain
PF02861	0	0	0	1	0	0	0	0	Clp amino terminal domain, pathogenicity island component
PF07724	13	13	13	12	14	13	13	11	AAA domain (Cdc48 subfamily)
PF07728	16	16	16	18	16	15	16	14	AAA domain (dynein-related subfamily)
PF10431	2	3	3	2	3	3	3	3	C-terminal, D2-small domain, of ClpB protein
PF17871	2	2	2	2	2	2	2	2	AAA lid domain
PF02441	0	0	1	1	1	0	2	1	Flavoprotein
PF10230	1	1	1	1	1	1	1	1	Lipid-droplet associated hydrolase
PF00097	15	15	13	17	23	15	14	16	Zinc finger, C3HC4 type (RING finger)
PF00176	17	18	18	17	19	18	18	20	SNF2-related domain
PF04851	24	23	22	21	27	24	23	22	Type III restriction enzyme, res subunit
PF08797	1	1	1	1	1	1	1	1	HIRAN domain
PF08327	1	1	1	0	1	1	1	1	Activator of Hsp90 ATPase homolog 1-like protein
PF09229	1	1	1	0	1	1	1	1	Activator of Hsp90 ATPase, N-terminal
PF02225	2	2	2	2	3	1	2	1	PA domain
PF04253	1	1	1	1	1	1	0	1	Transferrin receptor-like dimerisation domain
PF14630	1	1	1	1	1	1	1	1	Origin recognition complex (ORC) subunit 5 C-terminus
PF00378	2	2	3	3	4	3	3	3	Enoyl-CoA hydratase/isomerase
PF16113	2	2	3	3	3	2	1	2	Enoyl-CoA hydratase/isomerase
PF12352	3	3	3	3	3	3	3	3	Snare region anchored in the vesicle membrane C-terminus
PF01814	1	1	1	2	1	2	2	1	Hemerythrin HHE cation binding domain
PF01725	1	1	1	1	1	1	1	1	Ham1 family
PF09429	1	1	1	1	1	1	1	1	WW domain binding protein 11
PF12622	1	1	1	1	1	1	1	1	mRNA biogenesis factor
PF04699	1	0	1	1	1	1	1	1	ARP2/3 complex 16 kDa subunit (p16-Arc)
PF03248	1	1	1	1	1	1	1	1	Rer1 family
PF12895	0	0	0	0	1	0	1	1	Anaphase-promoting complex, cyclosome, subunit 3
PF14538	2	2	2	2	1	2	2	1	Raptor N-terminal CASPase like domain
PF13638	3	3	4	2	3	2	2	3	PIN domain
PF14308	2	2	1	2	2	2	1	2	X-domain of DnaJ-containing
PF08654	1	1	1	1	1	1	1	1	DASH complex subunit Dad2
PF00752	6	6	5	5	6	5	5	5	XPG N-terminal domain
PF00867	5	5	5	5	5	5	5	5	XPG I-region
PF05821	1	1	1	0	1	1	1	1	NADH-ubiquinone oxidoreductase ASHI subunit (CI-ASHI or NDUFB8)
PF15963	1	1	1	1	1	1	1	1	Myb DNA-binding like
PF00012	7	6	6	6	6	6	6	5	Hsp70 protein
PF06723	6	6	6	6	6	6	6	5	MreB/Mbl protein
PF04177	1	1	1	1	1	1	1	1	TAP42-like family
PF09769	1	1	1	1	1	1	1	1	Apolipoprotein O
PF18265	1	1	1	1	1	1	1	1	Nas2 N_terminal domain
PF00459	2	2	1	1	2	3	1	3	Inositol monophosphatase family
PF12752	1	1	1	1	1	1	1	1	SUZ domain
PF02146	1	1	2	2	3	2	2	2	Sir2 family
PF00439	9	10	10	10	10	10	10	10	Bromodomain
PF00583	14	15	14	19	20	17	14	22	Acetyltransferase (GNAT) family
PF13673	5	5	3	5	7	6	6	7	Acetyltransferase (GNAT) domain
PF06911	2	2	2	2	2	1	2	2	Senescence-associated protein
PF00150	9	9	10	10	14	8	9	9	Cellulase (glycosyl hydrolase family 5)
PF08624	1	1	1	1	1	1	1	1	Chromatin remodelling complex Rsc7/Swp82 subunit
PF04934	1	1	1	1	1	1	1	1	MED6 mediator sub complex component
PF04100	0	0	0	1	1	1	1	1	Vps53-like, N-terminal
PF06046	1	1	1	1	1	1	1	1	Exocyst complex component Sec6
PF00132	4	4	5	4	4	4	4	4	Bacterial transferase hexapeptide (six repeats)
PF03062	2	1	2	3	3	2	2	1	MBOAT, membrane-bound O-acyltransferase family
PF00814	2	2	2	3	2	2	1	2	tRNA N6-adenosine threonylcarbamoyltransferase
PF18137	0	0	0	0	0	0	0	0	Origin recognition complex winged helix C-terminal
PF00018	17	17	18	17	18	20	16	16	SH3 domain
PF03114	3	3	4	4	4	4	4	3	BAR domain
PF07653	12	12	13	11	15	11	14	9	Variant SH3 domain
PF14604	12	12	14	12	16	14	14	11	Variant SH3 domain
PF00571	4	4	4	4	4	4	3	3	CBS domain
PF00075	0	0	1	1	1	1	1	1	RNase H
PF01693	1	1	2	1	2	2	2	2	Caulimovirus viroplasmin
PF08622	1	1	1	1	1	1	1	1	Svf1-like N-terminal lipocalin domain
PF17187	1	1	1	1	1	1	1	1	Svf1-like C-terminal lipocalin-like domain
PF10159	1	1	1	1	1	1	1	1	Multiple myeloma tumor-associated
PF00514	2	2	2	2	4	2	3	2	Armadillo/beta-catenin-like repeat
PF04826	1	1	1	1	1	1	1	1	Armadillo-like
PF05282	1	0	0	1	1	1	1	1	AAR2 protein
PF15370	0	0	0	0	0	0	0	0	Domain of unknown function (DUF4598)
PF13621	2	3	3	2	3	2	2	1	Cupin-like domain
PF01127	1	1	1	1	1	1	1	1	Succinate dehydrogenase/Fumarate reductase transmembrane subunit
PF04408	9	9	9	8	9	9	9	9	Helicase associated domain (HA2)
PF07717	8	8	9	8	9	9	9	9	Oligonucleotide/oligosaccharide-binding (OB)-fold
PF07491	1	1	1	1	1	1	1	1	Protein phosphatase inhibitor
PF00490	0	0	0	0	0	0	0	0	Delta-aminolevulinic acid dehydratase
PF07814	0	0	0	0	0	0	0	0	Wings apart-like protein regulation of heterochromatin
PF00204	1	1	1	1	1	1	1	1	DNA gyrase B
PF00521	1	1	1	1	1	1	1	1	DNA gyrase/topoisomerase IV, subunit A
PF01751	2	2	2	2	2	2	2	1	Toprim domain
PF16898	1	1	1	1	1	1	1	1	C-terminal associated domain of TOPRIM
PF13359	0	0	0	0	0	0	0	0	DDE superfamily endonuclease
PF00122	14	14	13	11	13	15	10	14	E1-E2 ATPase
PF00702	16	18	17	16	18	20	14	19	haloacid dehalogenase-like hydrolase
PF13246	8	8	8	8	8	8	7	7	Cation transport ATPase (P-type)
PF16209	2	3	3	3	3	3	3	2	Phospholipid-translocating ATPase N-terminal
PF16212	3	3	3	3	3	3	3	3	Phospholipid-translocating P-type ATPase C-terminal
PF00227	13	14	14	13	14	14	14	13	Proteasome subunit
PF02854	4	4	4	4	4	4	5	6	MIF4G domain
PF12152	1	1	1	0	1	1	1	2	Eukaryotic translation initiation factor 4G1
PF00566	6	8	7	10	12	8	8	9	Rab-GTPase-TBC domain
PF01504	2	2	2	2	2	2	2	1	Phosphatidylinositol-4-phosphate 5-Kinase
PF06602	1	1	1	1	1	1	1	1	Myotubularin-like phosphatase domain
PF01344	4	4	3	3	5	4	2	3	Kelch motif
PF07646	2	2	1	3	4	2	2	1	Kelch motif
PF13415	3	3	3	6	6	5	4	4	Galactose oxidase, central domain
PF13418	4	4	4	5	6	4	4	5	Galactose oxidase, central domain
PF13854	3	4	4	4	4	3	2	3	Kelch motif
PF13964	4	4	3	3	2	2	2	1	Kelch motif
PF02806	2	2	2	1	2	2	1	1	Alpha amylase, C-terminal all-beta domain
PF02922	2	2	2	2	1	1	2	2	Carbohydrate-binding module 48 (Isoamylase N-terminal domain)
PF05207	1	1	1	1	2	1	2	2	CSL zinc finger
PF01541	1	1	1	1	1	1	1	1	GIY-YIG catalytic domain
PF02779	4	4	4	5	4	5	6	4	Transketolase, pyrimidine binding domain
PF02780	3	3	3	4	3	4	5	3	Transketolase, C-terminal domain
PF01894	0	0	0	0	0	1	0	0	Uncharacterised protein family UPF0047
PF06728	0	0	0	1	1	0	1	0	GPI transamidase subunit PIG-U
PF02668	7	6	7	7	6	6	7	7	Taurine catabolism dioxygenase TauD, TfdA family
PF12678	2	3	4	3	6	3	5	5	RING-H2 zinc finger domain
PF13639	10	9	8	7	16	9	9	11	Ring finger domain
PF07250	2	2	2	3	2	2	3	3	Glyoxal oxidase N-terminus
PF09118	2	2	2	3	2	2	3	3	Domain of unknown function (DUF1929)
PF00149	14	13	14	12	13	13	12	12	Calcineurin-like phosphoesterase
PF10360	1	1	1	1	1	1	1	1	Protein of unknown function (DUF2433)
PF13634	2	2	2	2	1	2	2	1	Nucleoporin FG repeat region
PF10637	1	1	1	1	1	1	1	1	Oxoglutarate and iron-dependent oxygenase degradation C-term
PF13640	2	2	2	2	2	1	0	1	2OG-Fe(II) oxygenase superfamily
PF13661	1	1	1	1	1	1	1	1	2OG-Fe(II) oxygenase superfamily
PF00646	6	7	7	8	6	8	4	5	F-box domain
PF12937	3	4	4	7	7	8	8	8	F-box-like
PF00043	2	2	2	4	5	3	4	2	Glutathione S-transferase, C-terminal domain
PF00647	1	1	1	1	1	1	1	1	Elongation factor 1 gamma, conserved domain
PF14497	2	2	2	3	2	2	3	1	Glutathione S-transferase, C-terminal domain
PF00438	1	1	1	1	1	1	1	1	S-adenosylmethionine synthetase, N-terminal domain
PF02772	1	1	1	1	1	1	1	1	S-adenosylmethionine synthetase, central domain
PF02773	1	1	1	1	1	1	1	1	S-adenosylmethionine synthetase, C-terminal domain
PF01909	2	2	2	1	2	1	2	2	Nucleotidyltransferase domain
PF14792	1	1	2	2	3	3	3	2	DNA polymerase beta palm
PF03357	6	6	6	6	7	7	6	6	Snf7
PF08286	1	1	1	1	1	1	1	1	Spc24 subunit of Ndc80
PF01467	3	3	3	3	3	3	2	3	Cytidylyltransferase-like
PF00481	4	3	4	3	5	4	4	4	Protein phosphatase 2C
PF08426	1	1	1	1	1	1	0	1	ICE2
PF03109	3	3	4	5	5	5	4	3	ABC1 atypical kinase-like domain
PF09350	1	1	1	1	1	1	1	1	Domain of unknown function (DUF1992)
PF00023	9	9	8	9	10	9	9	9	Ankyrin repeat
PF12796	8	9	9	11	10	10	9	12	Ankyrin repeats (3 copies)
PF13606	5	5	4	8	7	8	7	9	Ankyrin repeat
PF13637	7	7	6	6	7	7	7	8	Ankyrin repeats (many copies)
PF13857	4	4	3	4	5	4	3	5	Ankyrin repeats (many copies)
PF12861	2	0	2	2	3	2	4	2	Anaphase-promoting complex subunit 11 RING-H2 finger
PF18806	0	1	1	0	1	1	1	1	Importin 13 repeat
PF00478	1	1	1	1	1	1	1	1	IMP dehydrogenase / GMP reductase domain
PF00505	8	8	8	7	8	8	7	7	HMG (high mobility group) box
PF09011	4	3	4	5	4	4	4	4	HMG-box domain
PF01992	1	1	1	1	1	1	1	1	ATP synthase (C/AC39) subunit
PF08772	1	1	1	1	1	1	1	1	Nin one binding (NOB1) Zn-ribbon like
PF17146	1	1	1	1	1	1	1	1	PIN domain of ribonuclease
PF00180	5	5	5	6	6	5	6	6	Isocitrate/isopropylmalate dehydrogenase
PF00441	5	5	5	5	5	5	5	3	Acyl-CoA dehydrogenase, C-terminal domain
PF02770	6	6	6	6	5	6	6	4	Acyl-CoA dehydrogenase, middle domain
PF02771	4	4	4	4	4	4	4	2	Acyl-CoA dehydrogenase, N-terminal domain
PF08028	3	3	3	3	3	3	4	1	Acyl-CoA dehydrogenase, C-terminal domain
PF04588	2	2	2	3	3	3	3	3	Hypoxia induced protein conserved region
PF13423	7	7	7	9	10	9	7	7	Ubiquitin carboxyl-terminal hydrolase
PF03951	1	1	1	1	1	1	1	1	Glutamine synthetase, beta-Grasp domain
PF10253	1	1	1	1	1	1	1	1	Mitotic checkpoint regulator, MAD2B-interacting
PF00010	7	9	9	8	8	8	9	9	Helix-loop-helix DNA-binding domain
PF07915	2	2	2	2	2	2	1	2	Glucosidase II beta subunit-like protein
PF12999	0	0	0	1	1	0	0	1	Glucosidase II beta subunit-like
PF13015	1	1	1	1	1	1	1	1	Glucosidase II beta subunit-like protein
PF05187	1	1	1	1	1	1	1	1	Electron transfer flavoprotein-ubiquinone oxidoreductase, 4Fe-4S
PF13450	9	12	12	11	14	13	11	12	NAD(P)-binding Rossmann-like domain
PF03178	3	3	3	3	3	3	3	3	CPSF A subunit region
PF10433	3	2	2	3	2	2	2	2	Mono-functional DNA-alkylating methyl methanesulfonate N-term
PF07933	1	0	1	1	1	0	1	0	Protein of unknown function (DUF1681)
PF00173	13	14	16	17	16	17	19	11	Cytochrome b5-like Heme/Steroid binding domain
PF04148	1	1	1	1	1	1	0	0	Transmembrane adaptor Erv26
PF02109	1	1	1	1	1	1	1	0	DAD family
PF10406	0	0	0	0	0	0	0	0	Transcription factor TFIID complex subunit 8 C-term
PF01822	9	11	12	14	13	8	12	14	WSC domain
PF09362	6	6	8	8	9	9	5	10	Domain of unknown function (DUF1996)
PF03061	4	4	4	4	3	4	2	4	Thioesterase superfamily
PF13279	1	1	1	0	1	1	0	0	Thioesterase-like superfamily
PF00092	2	2	2	1	3	2	1	2	von Willebrand factor type A domain
PF02809	4	4	3	3	3	4	3	4	Ubiquitin interaction motif
PF04056	1	1	1	1	2	1	1	1	Ssl1-like
PF13519	3	3	3	2	3	3	3	2	von Willebrand factor type A domain
PF00198	2	2	2	2	2	2	2	2	2-oxoacid dehydrogenases acyltransferase (catalytic domain)
PF00364	5	6	6	6	6	6	6	6	Biotin-requiring enzyme
PF02817	1	1	1	1	1	1	2	1	e3 binding domain
PF03937	1	1	1	1	1	1	1	1	Flavinator of succinate dehydrogenase
PF00657	3	3	5	3	4	2	3	6	GDSL-like Lipase/Acylhydrolase
PF15055	0	0	0	0	1	0	1	0	Domain of unknown function (DUF4536)
PF00108	4	4	4	4	4	4	4	4	Thiolase, N-terminal domain
PF02803	4	4	4	4	4	4	4	4	Thiolase, C-terminal domain
PF01521	1	1	1	1	2	2	1	1	Iron-sulphur cluster biosynthesis
PF04421	1	1	1	1	1	1	1	1	Mss4 protein
PF17104	1	1	1	1	0	0	1	1	Domain of unknown function (DUF5102)
PF04547	1	1	1	1	1	1	1	1	Calcium-activated chloride channel
PF00153	32	31	33	32	32	33	32	32	Mitochondrial carrier protein
PF01632	0	0	0	0	0	0	1	0	Ribosomal protein L35
PF00160	9	9	11	10	12	11	11	9	Cyclophilin type peptidyl-prolyl cis-trans isomerase/CLD
PF00787	11	9	10	9	11	11	10	9	PX domain
PF09325	2	2	2	2	2	2	1	2	Vps5 C terminal like
PF18005	1	1	1	1	1	1	1	1	eIF3 subunit M, C-terminal helix
PF01920	3	2	4	4	4	4	4	4	Prefoldin subunit
PF10236	0	0	1	1	1	1	1	1	Mitochondrial ribosomal death-associated protein 3
PF07767	1	1	1	1	1	1	1	1	Nop53 (60S ribosomal biogenesis)
PF08229	2	2	2	1	1	1	1	2	ER membrane protein SH3
PF00070	12	13	13	12	13	13	13	15	Pyridine nucleotide-disulphide oxidoreductase
PF07992	12	13	14	13	13	15	14	17	Pyridine nucleotide-disulphide oxidoreductase
PF04116	4	4	4	4	4	4	4	4	Fatty acid hydroxylase superfamily
PF00168	10	10	10	10	11	10	10	10	C2 domain
PF03595	2	2	2	1	2	2	1	1	Voltage-dependent anion channel
PF07859	8	9	10	6	9	10	7	11	alpha/beta hydrolase fold
PF00689	5	5	6	4	6	6	5	5	Cation transporting ATPase, C-terminus
PF00690	6	6	6	6	6	7	5	6	Cation transporter/ATPase, N-terminus
PF06912	0	2	2	3	2	2	2	3	Protein of unknown function (DUF1275)
PF03031	7	7	7	6	7	7	6	5	NLI interacting factor-like phosphatase
PF11022	1	1	1	1	1	1	0	1	ATP synthase subunit K
PF00252	1	1	1	1	1	1	1	1	Ribosomal protein L16p/L10e
PF15879	0	0	1	0	0	1	1	1	NADH-ubiquinone oxidoreductase MWFE subunit
PF00755	2	2	2	2	2	2	2	2	Choline/Carnitine o-acyltransferase
PF13738	4	4	4	6	5	4	5	7	Pyridine nucleotide-disulphide oxidoreductase
PF05724	0	1	1	1	1	1	1	0	Thiopurine S-methyltransferase (TPMT)
PF12765	1	1	1	1	1	1	1	1	HEAT repeat associated with sister chromatid cohesion
PF12830	1	1	1	1	1	1	1	1	Sister chromatid cohesion C-terminus
PF03142	4	4	4	4	4	4	4	4	Chitin synthase
PF13632	6	7	8	12	11	5	10	9	Glycosyl transferase family group 2
PF13641	4	4	4	8	8	8	8	7	Glycosyltransferase like family 2
PF00621	9	10	10	5	11	9	9	10	RhoGEF domain
PF00488	3	4	4	2	4	4	6	3	MutS domain V
PF05192	3	4	5	3	6	4	5	4	MutS domain III
PF04926	1	1	1	1	1	1	1	1	Poly(A) polymerase predicted RNA binding domain
PF04928	1	1	1	1	1	1	1	1	Poly(A) polymerase central domain
PF13813	0	0	0	1	1	1	0	1	Membrane bound O-acyl transferase family
PF12605	0	0	0	0	0	0	0	0	Casein kinase 1 gamma C terminal
PF01991	1	1	1	1	1	1	1	1	ATP synthase (E/31 kDa) subunit
PF10394	1	1	1	1	1	1	1	1	Histone acetyl transferase HAT1 N-terminus
PF00651	3	2	3	3	3	3	4	6	BTB/POZ domain
PF11754	1	1	1	1	0	1	0	1	Velvet factor
PF00350	4	4	4	4	4	5	4	4	Dynamin family
PF01031	2	2	2	2	2	2	2	2	Dynamin central region
PF02212	2	2	2	2	2	2	2	2	Dynamin GTPase effector domain
PF01068	3	4	4	4	5	5	4	5	ATP dependent DNA ligase domain
PF04675	2	3	3	3	4	4	3	2	DNA ligase N terminus
PF04679	2	2	2	2	3	3	3	3	ATP dependent DNA ligase C terminal region
PF00925	1	1	1	1	2	2	1	2	GTP cyclohydrolase II
PF02197	1	1	1	0	1	1	1	1	Regulatory subunit of type II PKA R-subunit
PF08580	0	0	0	0	0	0	0	0	Yeast cortical protein KAR9
PF06733	2	2	2	2	2	2	1	1	DEAD_2
PF06777	1	1	1	1	1	1	1	1	Helical and beta-bridge domain
PF13307	2	2	2	2	2	2	2	2	Helicase C-terminal domain
PF13233	3	3	3	3	3	2	2	2	Complex1_LYR-like
PF00324	9	8	10	7	8	9	7	8	Amino acid permease
PF13520	10	11	12	8	10	11	11	9	Amino acid permease
PF01965	0	0	0	1	1	1	1	1	DJ-1/PfpI family
PF06628	3	3	3	3	3	3	3	3	Catalase-related immune-responsive
PF18011	1	1	1	1	1	1	1	1	C-terminal domain found in long catalases
PF00561	5	5	6	4	5	4	4	4	alpha/beta hydrolase fold
PF12697	6	7	8	8	8	8	6	9	Alpha/beta hydrolase family
PF09282	0	0	1	0	1	0	1	0	Mago binding
PF01926	29	30	31	32	32	35	31	29	50S ribosome-binding GTPase
PF11987	2	2	2	2	2	1	2	2	Translation-initiation factor 2
PF00026	5	5	5	6	7	6	8	5	Eukaryotic aspartyl protease
PF14543	3	4	4	4	4	3	4	3	Xylanase inhibitor N-terminal
PF02656	4	4	4	4	4	4	4	4	Domain of unknown function (DUF202)
PF00235	0	0	1	0	1	1	1	1	Profilin
PF00652	7	8	9	11	13	10	8	9	Ricin-type beta-trefoil lectin domain
PF01812	1	1	1	0	1	1	0	1	5-formyltetrahydrofolate cyclo-ligase family
PF00117	7	8	9	8	10	7	8	9	Glutamine amidotransferase class-I
PF00425	2	2	2	2	3	2	2	2	chorismate binding enzyme
PF07722	2	2	2	2	1	2	1	2	Peptidase C26
PF00648	1	1	1	2	2	2	1	2	Calpain family cysteine protease
PF08538	1	1	1	0	1	1	1	1	Protein of unknown function (DUF1749)
PF16035	1	1	0	1	1	1	1	1	Chalcone isomerase like
PF04083	1	1	1	1	1	1	1	1	Partial alpha/beta-hydrolase lipase region
PF00722	4	5	4	8	7	7	8	6	Glycosyl hydrolases family 16
PF11735	3	3	4	4	4	4	4	4	Cryptococcal mannosyltransferase 1
PF03443	2	2	2	2	2	1	2	2	Auxiliary Activity family 9 (formerly GH61)
PF13445	4	6	3	9	10	8	6	5	RING-type zinc-finger
PF13923	6	6	5	5	9	6	6	6	Zinc finger, C3HC4 type (RING finger)
PF15227	0	0	0	0	1	0	1	0	zinc finger of C3HC4-type, RING
PF16884	2	2	2	2	2	2	2	2	N-terminal domain of oxidoreductase
PF04658	1	1	1	1	1	1	1	1	TAFII55 protein conserved region
PF01281	0	0	1	1	1	0	0	1	Ribosomal protein L9, N-terminal domain
PF13515	2	2	3	3	4	4	3	3	Fusaric acid resistance protein-like
PF04158	1	1	1	0	1	1	1	1	Sof1-like domain
PF13625	1	1	1	1	1	1	1	1	Helicase conserved C-terminal domain
PF16203	1	1	1	1	1	2	2	2	ERCC3/RAD25/XPB C-terminal helicase
PF00383	4	3	4	4	5	4	4	4	Cytidine and deoxycytidylate deaminase zinc-binding region
PF14437	2	1	2	1	2	2	2	2	MafB19-like deaminase
PF02892	0	0	0	0	0	0	0	0	BED zinc finger
PF00300	6	5	6	5	7	6	6	7	Histidine phosphatase superfamily (branch 1)
PF01591	2	2	2	2	2	2	2	2	6-phosphofructo-2-kinase
PF07986	1	1	1	1	0	1	0	1	Tubulin binding cofactor C
PF00185	2	2	2	2	2	2	2	2	Aspartate/ornithine carbamoyltransferase, Asp/Orn binding domain
PF00988	2	2	2	2	2	2	2	2	Carbamoyl-phosphate synthase small chain, CPSase domain
PF02142	2	2	2	2	2	2	2	2	MGS-like domain
PF02222	5	5	5	5	6	5	6	5	ATP-grasp domain
PF02729	2	2	2	2	2	2	2	2	Aspartate/ornithine carbamoyltransferase, carbamoyl-P binding domain
PF02786	5	5	5	5	5	5	5	5	Carbamoyl-phosphate synthase L chain, ATP binding domain
PF02787	2	2	2	2	2	2	2	2	Carbamoyl-phosphate synthetase large chain, oligomerisation domain
PF07478	6	6	6	5	6	6	5	6	D-ala D-ala ligase C-terminus
PF04801	0	0	0	0	0	0	0	0	RPC5 protein
PF00202	4	4	4	5	4	4	5	3	Aminotransferase class-III
PF18564	1	2	2	2	2	2	2	3	Glycoside hydrolase family 5 C-terminal domain
PF00169	5	5	6	5	6	7	7	3	PH domain
PF01369	4	5	4	3	5	5	3	5	Sec7 domain
PF03795	1	1	1	1	1	0	1	0	YCII-related domain
PF02204	2	2	2	2	2	2	2	2	Vacuolar sorting protein 9 (VPS9) domain
PF00454	7	7	7	6	7	7	7	7	Phosphatidylinositol 3- and 4-kinase
PF02259	3	3	3	3	4	4	4	4	FAT domain
PF03208	1	1	1	1	1	1	1	1	PRA1 family protein
PF10441	1	1	1	0	1	1	1	1	Urb2/Npa2 family
PF00013	6	6	6	6	6	6	6	6	KH domain
PF00291	7	7	9	9	8	8	8	9	Pyridoxal-phosphate dependent enzyme
PF09349	1	1	1	1	0	1	1	1	OHCU decarboxylase
PF00467	4	4	4	4	4	4	3	2	KOW motif
PF00900	1	1	1	1	1	1	1	1	Ribosomal family S4e
PF01479	4	4	4	4	5	4	4	3	S4 domain
PF08071	1	1	1	1	1	1	1	0	RS4NT (NUC023) domain
PF16121	1	1	1	1	1	1	1	1	40S ribosomal protein S4 C-terminus
PF03439	1	1	1	1	1	1	1	1	Early transcription elongation factor of RNA pol II, NGN section
PF11942	1	1	1	1	1	1	1	1	Spt5 transcription elongation factor, acidic N-terminal
PF12815	0	0	0	0	0	0	0	0	Spt5 C-terminal nonapeptide repeat binding Spt4
PF01535	4	4	5	7	6	6	6	6	PPR repeat
PF00487	5	4	5	5	5	5	4	3	Fatty acid desaturase
PF08557	1	1	1	1	1	1	1	0	Sphingolipid Delta4-desaturase (DES)
PF01872	1	1	1	0	0	0	0	0	RibD C-terminal domain
PF00620	6	7	7	8	8	8	9	7	RhoGAP domain
PF00784	0	0	0	0	0	0	0	0	MyTH4 domain
PF11779	0	0	0	0	1	0	0	0	Small subunit of serine palmitoyltransferase-like
PF12146	4	3	4	7	7	7	5	3	Serine aminopeptidase, S33
PF00290	1	1	1	1	1	1	1	1	Tryptophan synthase alpha chain
PF02893	3	2	3	2	3	3	3	3	GRAM domain
PF16016	2	2	2	2	2	2	2	2	VAD1 Analog of StAR-related lipid transfer domain
PF02195	0	0	0	0	0	0	0	0	ParB-like nuclease domain
PF00428	3	3	3	3	3	3	3	3	60s Acidic ribosomal protein
PF00327	1	1	1	1	1	1	1	1	Ribosomal protein L30p/L7e
PF08079	1	1	1	1	1	1	1	1	Ribosomal L30 N-terminal domain
PF09779	0	0	1	0	1	0	0	0	Ima1 N-terminal domain
PF06331	1	0	1	0	1	0	0	1	Transcription factor TFIIH complex subunit Tfb5
PF00850	4	5	6	3	4	6	5	6	Histone deacetylase domain
PF01738	3	3	3	5	5	4	5	4	Dienelactone hydrolase family
PF11901	0	0	0	0	0	0	0	0	Protein of unknown function (DUF3421)
PF09770	1	1	1	1	1	1	1	1	Topoisomerase II-associated protein PAT1
PF14615	1	0	1	0	1	1	0	0	Ribosome-assembly protein 3
PF04910	0	0	1	1	1	1	1	1	Transcriptional repressor TCF25
PF00366	2	1	2	2	2	1	2	1	Ribosomal protein S17
PF16205	1	1	1	1	1	1	1	1	Ribosomal_S17 N-terminal
PF04190	0	0	0	1	1	1	1	1	Golgi to ER traffic protein 4
PF03997	1	1	1	1	1	1	1	0	VPS28 protein
PF02182	0	0	0	0	0	0	0	0	SAD/SRA domain
PF02492	4	1	3	2	4	4	4	3	CobW/HypB/UreG, nucleotide-binding domain
PF03800	1	1	1	1	1	1	1	1	Nuf2 family
PF18595	1	1	1	1	1	1	1	1	Designed helical repeat protein 10 domain
PF12719	1	1	1	2	1	2	0	1	Nuclear condensing complex subunits, C-term domain
PF04577	3	5	4	3	4	4	5	7	Glycosyltransferase 61
PF00498	5	5	5	5	5	5	5	5	FHA domain
PF12423	0	0	0	0	0	0	0	0	Kinesin protein 1B
PF12473	0	0	0	0	0	0	0	0	Kinesin protein
PF00834	1	1	1	1	1	1	1	1	Ribulose-phosphate 3 epimerase family
PF00534	3	4	6	6	6	6	7	6	Glycosyl transferases group 1
PF01266	8	9	8	13	9	8	8	8	FAD dependent oxidoreductase
PF02184	1	1	1	1	1	1	1	1	HAT (Half-A-TPR) repeat
PF01074	2	2	2	1	1	1	1	1	Glycosyl hydrolases family 38 N-terminal domain
PF07748	2	2	1	1	1	1	1	1	Glycosyl hydrolases family 38 C-terminal domain
PF09261	2	2	2	1	1	1	1	1	Alpha mannosidase middle domain
PF17677	1	1	1	1	1	1	1	1	Glycosyl hydrolases family 38 C-terminal beta sandwich domain
PF02719	2	1	1	1	2	2	1	1	Polysaccharide biosynthesis protein
PF04321	6	7	6	7	6	6	8	5	RmlD substrate binding domain
PF01808	1	1	1	1	1	1	1	1	AICARFT/IMPCHase bienzyme
PF01198	1	1	1	1	1	1	1	1	Ribosomal protein L31e
PF04117	4	3	4	3	4	3	3	4	Mpv17 / PMP22 family
PF00120	1	1	1	1	1	1	1	1	Glutamine synthetase, catalytic domain
PF03167	2	2	2	2	2	2	0	0	Uracil DNA glycosylase superfamily
PF04248	1	1	1	1	1	1	0	0	Domain of unknown function (DUF427)
PF12656	2	2	1	1	1	2	1	1	G-patch domain
PF03224	1	1	1	1	1	1	1	1	V-ATPase subunit H
PF11698	1	1	1	1	1	1	1	1	V-ATPase subunit H
PF02114	1	1	1	1	1	0	1	1	Phosducin
PF00034	1	1	1	1	1	1	1	1	Cytochrome c
PF13442	1	1	1	1	0	1	1	1	Cytochrome C oxidase, cbb3-type, subunit III
PF02845	0	0	0	0	1	3	4	2	CUE domain
PF03474	0	0	0	0	0	0	0	0	DMRTA motif
PF12894	11	10	13	11	11	8	9	12	Anaphase-promoting complex subunit 4 WD40 domain
PF17862	16	16	16	15	15	16	16	14	AAA+ lid domain
PF00154	1	1	1	1	2	2	1	2	recA bacterial DNA recombination protein
PF06745	1	1	1	1	1	1	1	2	KaiC
PF08423	1	2	1	3	4	4	3	2	Rad51
PF13481	1	1	1	2	3	2	2	1	AAA domain
PF14520	1	1	1	1	1	1	1	1	Helix-hairpin-helix domain
PF01016	1	1	1	1	1	1	1	1	Ribosomal L27 protein
PF01545	2	4	2	3	7	5	4	2	Cation efflux family
PF16916	1	2	2	1	4	1	2	2	Dimerisation domain of Zinc Transporter
PF01061	5	6	6	8	8	12	6	9	ABC-2 type transporter
PF06422	4	4	5	6	5	7	3	5	CDR ABC transporter
PF14510	3	3	3	4	4	6	4	6	ABC-transporter N-terminal
PF01593	5	7	6	7	7	7	7	5	Flavin containing amine oxidoreductase
PF01979	3	3	3	5	6	5	5	6	Amidohydrolase family
PF00171	9	9	9	11	11	13	13	12	Aldehyde dehydrogenase family
PF15469	0	0	0	1	1	1	0	1	Exocyst complex component Sec5
PF10358	0	0	0	0	0	0	0	0	N-terminal C2 in EEIG1 and EHBP1 proteins
PF04855	2	2	2	1	2	2	2	1	SNF5 / SMARCB1 / INI1
PF00977	2	2	2	1	2	1	2	1	Histidine biosynthesis protein
PF04488	4	4	4	4	5	4	6	5	Glycosyltransferase sugar-binding region containing DXD motif
PF00549	3	3	3	3	3	3	3	3	CoA-ligase
PF08442	1	1	1	1	1	1	1	1	ATP-grasp domain
PF13549	1	1	1	1	1	1	1	1	ATP-grasp domain
PF14269	1	1	1	1	1	1	1	1	Arylsulfotransferase (ASST)
PF00037	2	2	2	2	2	2	2	2	4Fe-4S binding domain
PF04068	1	1	2	2	2	2	1	2	Possible Fer4-like domain in RNase L inhibitor, RLI
PF12837	0	0	0	0	0	1	0	0	4Fe-4S binding domain
PF08639	0	0	0	0	0	0	1	0	DNA replication regulator SLD3
PF02219	1	1	1	2	1	1	1	1	Methylenetetrahydrofolate reductase
PF08315	0	1	1	1	1	1	1	1	cwf18 pre-mRNA splicing factor
PF09365	0	1	1	0	1	1	1	1	Conserved hypothetical protein (DUF2461)
PF13959	4	4	4	4	4	4	4	4	Domain of unknown function (DUF4217)
PF08547	1	1	1	2	2	1	1	0	Complex I intermediate-associated protein 30 (CIA30)
PF01624	4	3	3	3	4	3	3	3	MutS domain I
PF05188	2	2	2	3	2	3	2	2	MutS domain II
PF05190	2	2	2	2	2	2	1	2	MutS family domain IV
PF00831	1	1	1	1	1	1	1	1	Ribosomal L29 protein
PF00627	5	5	5	2	5	5	4	5	UBA/TS-N domain
PF09280	1	1	1	1	1	1	1	1	XPC-binding domain
PF09384	1	1	1	1	1	1	1	1	UTP15 C terminal
PF10033	1	1	1	0	0	1	1	1	Autophagy-related protein 13
PF01777	1	1	1	1	1	1	1	1	Ribosomal L27e protein family
PF04090	0	0	0	0	0	0	0	0	RNA polymerase I specific initiation factor
PF09803	1	1	1	1	1	0	0	1	Pet100
PF12783	3	3	3	3	3	3	2	3	Guanine nucleotide exchange factor in Golgi transport N-terminal
PF16213	2	2	2	2	2	2	1	2	Dimerisation and cyclophilin-binding domain of Mon2
PF01569	4	4	3	2	5	5	4	2	PAP2 superfamily
PF18717	0	0	0	0	0	0	0	0	CxC4 like cysteine cluster associated with KDZ transposases
PF00664	14	13	15	15	17	18	18	18	ABC transporter transmembrane region
PF01191	0	0	1	1	1	1	1	1	RNA polymerase Rpb5, C-terminal domain
PF03871	1	1	1	1	1	1	1	1	RNA polymerase Rpb5, N-terminal domain
PF04471	0	0	0	0	0	1	0	0	Restriction endonuclease
PF00501	12	13	11	11	14	11	11	12	AMP-binding enzyme
PF13193	8	8	7	7	8	8	6	7	AMP-binding enzyme C-terminal domain
PF16177	1	1	1	1	1	1	1	1	Acetyl-coenzyme A synthetase N-terminus
PF00857	1	0	0	1	2	2	2	2	Isochorismatase family
PF04847	0	1	1	0	0	0	0	0	Calcipressin
PF04670	7	6	8	8	8	9	7	8	Gtr1/RagA G protein conserved region
PF08645	1	1	1	0	1	1	1	1	Polynucleotide kinase 3 phosphatase
PF13671	2	2	2	4	4	0	4	5	AAA domain
PF00591	1	1	1	1	1	1	1	0	Glycosyl transferase family, a/b domain
PF02885	1	1	1	1	1	1	1	1	Glycosyl transferase family, helical bundle domain
PF08514	1	1	1	1	1	1	1	1	STAG domain
PF06609	4	4	4	3	2	4	4	2	Fungal trichothecene efflux pump (TRI12)
PF02991	1	1	1	1	1	1	1	1	Autophagy protein Atg8 ubiquitin like
PF01412	3	3	5	4	5	4	4	4	Putative GTPase activating protein for Arf
PF04758	1	1	1	1	1	1	1	1	Ribosomal protein S30
PF00800	0	0	1	1	1	1	0	0	Prephenate dehydratase
PF01199	1	1	1	1	1	1	0	1	Ribosomal protein L34e
PF00179	14	14	14	14	16	13	12	11	Ubiquitin-conjugating enzyme
PF02733	1	1	1	2	1	2	3	1	Dak1 domain
PF02734	1	1	1	2	1	2	3	2	DAK2 domain
PF02502	0	0	0	0	0	0	1	0	Ribose/Galactose Isomerase
PF01466	1	1	1	1	1	1	1	1	Skp1 family, dimerisation domain
PF02666	4	4	4	3	3	4	3	3	Phosphatidylserine decarboxylase
PF12588	1	1	1	1	1	1	1	1	Phophatidylserine decarboxylase
PF01557	2	3	3	3	2	3	3	3	Fumarylacetoacetate (FAA) hydrolase family
PF12006	1	1	1	1	1	1	1	1	Protein of unknown function (DUF3500)
PF04935	1	1	1	1	1	1	1	1	Surfeit locus protein 6
PF15459	1	1	1	1	1	1	1	1	60S ribosome biogenesis protein Rrp14
PF12396	0	0	0	0	0	0	0	0	Protein of unknown function (DUF3659)
PF07470	0	0	2	2	0	1	1	1	Glycosyl Hydrolase Family 88
PF01138	6	6	6	5	6	5	5	5	3' exoribonuclease family, domain 1
PF04622	1	1	1	1	1	1	1	1	ERG2 and Sigma1 receptor like protein
PF01408	6	7	7	7	6	6	8	7	Oxidoreductase family, NAD-binding Rossmann fold
PF04525	0	1	1	1	1	1	1	1	LURP-one-related
PF01644	2	2	2	2	2	2	2	2	Chitin synthase
PF08407	2	2	2	2	2	2	2	2	Chitin synthase N-terminal
PF13298	0	0	1	0	0	1	0	1	DNA polymerase Ligase (LigD)
PF07883	2	3	1	3	3	4	3	3	Cupin domain
PF01151	2	2	2	2	2	2	2	1	GNS1/SUR4 family
PF04080	1	1	0	1	1	1	0	0	Per1-like family
PF01663	0	0	0	0	0	0	0	0	Type I phosphodiesterase / nucleotide pyrophosphatase
PF09507	0	0	0	0	0	0	0	0	DNA polymerase subunit Cdc27
PF00113	1	1	1	1	1	1	1	1	Enolase, C-terminal TIM barrel domain
PF03952	1	1	1	1	1	1	1	1	Enolase, N-terminal domain
PF06418	1	1	1	1	1	0	1	1	CTP synthase N-terminus
PF03311	1	1	1	1	1	1	1	1	Cornichon protein
PF09420	1	1	1	1	1	1	1	1	Ribosome biogenesis protein Nop16
PF18785	1	1	1	1	1	1	1	1	Invertebrate-AID/APOBEC-deaminase
PF00628	6	6	5	6	9	8	5	7	PHD-finger
PF12171	4	5	5	5	5	5	5	5	Zinc-finger double-stranded RNA-binding
PF00276	2	2	2	2	1	1	2	2	Ribosomal protein L23
PF03939	1	1	1	1	1	1	1	1	Ribosomal protein L23, N-terminal domain
PF03619	0	0	0	1	0	0	0	0	Organic solute transporter Ostalpha
PF09668	1	1	1	1	1	1	1	1	Aspartyl protease
PF13650	1	1	1	1	1	1	1	1	Aspartyl protease
PF13975	1	1	1	1	1	1	1	1	gag-polyprotein putative aspartyl protease
PF08513	1	1	1	2	2	2	1	3	LisH
PF02386	1	0	0	0	2	0	0	1	Cation transport protein
PF02636	2	2	2	3	2	2	2	2	Putative S-adenosyl-L-methionine-dependent methyltransferase
PF04912	0	0	1	1	1	1	1	1	Dynamitin
PF09725	1	1	1	1	1	1	1	1	Folate-sensitive fragile site protein Fra10Ac1
PF01480	0	0	2	1	1	2	2	1	PWI domain
PF02585	0	0	0	0	1	1	0	0	GlcNAc-PI de-N-acetylase
PF01813	1	1	1	1	1	1	1	1	ATP synthase subunit D
PF13426	1	1	1	1	2	1	1	1	PAS domain
PF09444	0	1	1	1	1	1	1	1	MRC1-like domain
PF02136	2	3	2	2	2	1	2	3	Nuclear transport factor 2 (NTF2) domain
PF05793	0	0	0	0	0	0	0	0	Transcription initiation factor IIF, alpha subunit (TFIIF-alpha)
PF01907	1	1	1	1	1	1	0	1	Ribosomal protein L37e
PF01230	2	2	2	3	5	3	1	3	HIT domain
PF11969	2	2	3	4	4	4	2	3	Scavenger mRNA decapping enzyme C-term binding
PF03169	4	5	7	3	5	5	5	4	OPT oligopeptide transporter protein
PF03330	5	4	4	1	3	2	1	2	Lytic transglycolase
PF09757	1	1	0	1	1	1	1	0	Arb2 domain
PF03099	1	1	1	0	1	1	1	1	Biotin/lipoate A/B protein ligase family
PF09825	0	0	0	0	0	0	0	0	Biotin-protein ligase, N terminal
PF07958	0	0	0	0	1	1	1	1	Protein of unknown function (DUF1688)
PF08294	0	1	1	0	1	1	1	1	TIM21
PF00581	5	5	6	5	6	7	5	3	Rhodanese-like domain
PF12253	1	1	1	0	1	1	1	1	Chromatin assembly factor 1 subunit A
PF04667	0	0	0	1	1	1	0	1	cAMP-regulated phosphoprotein/endosulfine conserved region
PF00208	2	2	2	2	2	2	2	1	Glutamate/Leucine/Phenylalanine/Valine dehydrogenase
PF02812	1	1	1	1	1	1	1	0	Glu/Leu/Phe/Val dehydrogenase, dimerisation domain
PF05225	0	0	0	0	0	0	1	0	helix-turn-helix, Psq domain
PF13917	0	0	1	0	1	1	2	1	Zinc knuckle
PF00610	2	2	2	2	2	2	2	2	Domain found in Dishevelled, Egl-10, and Pleckstrin (DEP)
PF12257	1	1	1	1	1	1	1	1	Vacuolar membrane-associated protein Iml1
PF12349	1	1	1	1	2	1	1	1	Sterol-sensing domain of SREBP cleavage-activation
PF05405	1	1	1	1	1	1	1	1	Mitochondrial ATP synthase B chain precursor (ATP-synt_B)
PF04004	1	1	1	1	1	1	1	1	Leo1-like protein
PF01783	1	0	0	1	1	0	1	1	Ribosomal L32p protein family
PF00249	5	5	6	6	6	5	5	6	Myb-like DNA-binding domain
PF07529	1	1	1	3	3	3	2	2	HSA
PF13921	4	4	4	4	4	3	4	5	Myb-like DNA-binding domain
PF04140	2	1	2	0	1	3	2	2	Isoprenylcysteine carboxyl methyltransferase (ICMT) family
PF04191	5	4	5	3	5	4	3	4	Phospholipid methyltransferase
PF04427	5	5	4	5	5	5	5	5	Brix domain
PF02347	1	1	1	1	1	1	1	1	Glycine cleavage system P-protein
PF03981	1	1	1	1	1	1	1	1	Ubiquinol-cytochrome C chaperone
PF08695	0	1	1	1	1	1	1	0	Cytochrome oxidase complex assembly protein 1
PF00956	2	2	2	2	2	2	2	1	Nucleosome assembly protein (NAP)
PF12265	2	2	2	2	2	2	2	1	Histone-binding protein RBBP4 or subunit C of CAF1 complex
PF01764	1	2	2	1	1	1	2	3	Lipase (class 3)
PF00612	2	2	2	2	2	2	2	2	IQ calmodulin-binding motif
PF13242	4	4	4	6	3	3	5	5	HAD-hyrolase-like
PF13344	2	2	2	2	2	2	2	3	Haloacid dehalogenase-like hydrolase
PF07993	7	7	7	7	7	6	6	6	Male sterility protein
PF01053	3	4	4	4	4	4	4	4	Cys/Met metabolism PLP-dependent enzyme
PF05131	1	1	1	1	1	1	1	1	Pep3/Vps18/deep orange family
PF02148	3	3	2	3	4	3	3	3	Zn-finger in ubiquitin-hydrolases and other protein
PF05277	2	2	2	2	2	2	1	1	Protein of unknown function (DUF726)
PF11905	0	0	0	1	1	1	1	1	Domain of unknown function (DUF3425)
PF01509	2	2	2	2	2	2	2	2	TruB family pseudouridylate synthase (N terminal domain)
PF16198	1	1	1	1	1	1	1	1	tRNA pseudouridylate synthase B C-terminal domain
PF09749	0	0	0	0	1	0	1	1	Uncharacterised conserved protein
PF00569	2	2	3	3	4	2	4	3	Zinc finger, ZZ type
PF04433	1	1	1	1	1	1	1	1	SWIRM domain
PF00338	2	2	2	2	2	2	2	2	Ribosomal protein S10p/S20e
PF03966	0	0	1	1	1	1	1	1	Trm112p-like protein
PF08662	3	3	4	5	3	4	5	3	Eukaryotic translation initiation factor eIF2A
PF03291	1	1	1	1	1	1	1	1	mRNA capping enzyme
PF12862	0	0	0	0	1	0	1	1	Anaphase-promoting complex subunit 5
PF07350	0	0	0	0	1	1	1	2	Protein of unknown function (DUF1479)
PF07970	2	2	2	2	2	2	1	1	Endoplasmic reticulum vesicle transporter
PF13850	2	2	2	2	2	2	2	2	Endoplasmic Reticulum-Golgi Intermediate Compartment (ERGIC)
PF02301	2	2	2	2	2	3	3	2	HORMA domain
PF03144	10	9	10	10	10	8	9	8	Elongation factor Tu domain 2
PF03764	3	3	3	3	3	3	3	1	Elongation factor G, domain IV
PF14492	4	4	4	4	4	4	4	2	Elongation Factor G, domain III
PF04931	0	1	1	1	1	1	1	1	DNA polymerase phi
PF00996	2	2	1	1	2	1	1	2	GDP dissociation inhibitor
PF09802	1	1	1	1	1	1	1	1	Preprotein translocase subunit Sec66
PF02969	0	1	1	1	1	1	1	1	TATA box binding protein associated factor (TAF)
PF15511	2	2	2	2	2	2	2	2	Centromere kinetochore component CENP-T histone fold
PF12739	0	0	0	0	1	1	0	0	ER-Golgi trafficking TRAPP I complex 85 kDa subunit
PF00673	2	2	2	2	2	2	2	2	ribosomal L5P family C-terminus
PF01055	4	4	4	4	3	4	4	4	Glycosyl hydrolases family 31
PF13802	3	3	2	3	2	4	3	3	Galactose mutarotase-like
PF00139	0	0	0	0	0	0	0	0	Legume lectin domain
PF01841	1	1	1	0	1	1	1	0	Transglutaminase-like superfamily
PF03835	1	1	2	1	2	2	1	0	Rad4 transglutaminase-like domain
PF18483	0	0	1	0	0	2	1	0	Bacterial lectin
PF13880	1	1	1	0	1	1	0	1	ESCO1/2 acetyl-transferase
PF00206	3	3	3	3	3	3	3	3	Lyase
PF10415	1	1	1	0	1	1	1	1	Fumarase C C-terminus
PF09814	0	0	0	1	1	0	0	0	HECT-like Ubiquitin-conjugating enzyme (E2)-binding
PF01008	4	4	4	4	4	4	4	4	Initiation factor 2 subunit family
PF01974	2	2	2	1	2	1	1	1	tRNA intron endonuclease, catalytic C-terminal domain
PF01040	2	1	2	2	2	2	2	1	UbiA prenyltransferase family
PF00753	2	2	6	3	4	4	5	3	Metallo-beta-lactamase superfamily
PF01039	1	1	1	1	1	1	1	1	Carboxyl transferase domain
PF01116	2	2	2	2	2	2	3	2	Fructose-bisphosphate aldolase class-II
PF04189	1	1	1	1	1	1	1	1	Gcd10p family
PF03878	1	1	1	1	1	0	1	1	YIF1
PF00999	4	4	4	5	6	6	5	5	Sodium/hydrogen exchanger family
PF00312	2	2	2	2	2	2	2	2	Ribosomal protein S15
PF00289	3	3	3	3	3	3	3	3	Biotin carboxylase, N-terminal domain
PF02785	3	3	3	3	3	3	3	3	Biotin carboxylase C-terminal domain
PF02133	2	2	2	2	2	2	2	2	Permease for cytosine/purines, uracil, thiamine, allantoin
PF01163	1	2	2	1	2	2	3	2	RIO1 family
PF01434	2	2	2	2	2	2	2	2	Peptidase family M41
PF06480	1	1	1	1	1	1	1	1	FtsH Extracellular
PF09202	0	1	1	1	1	1	1	1	Rio2, N-terminal
PF08825	1	1	1	1	1	1	1	1	E2 binding domain
PF03725	1	1	1	1	1	1	1	1	3' exoribonuclease family, domain 2
PF09335	3	3	3	4	4	2	6	4	SNARE associated Golgi protein
PF03378	1	1	1	1	1	1	1	1	CAS/CSE protein, C-terminus
PF03810	5	6	6	6	5	6	6	7	Importin-beta N-terminal domain
PF08506	1	1	1	1	1	1	1	1	Cse1
PF04479	6	6	5	5	7	5	6	5	RTA1 like protein
PF00924	1	1	1	1	1	1	1	1	Mechanosensitive ion channel
PF02194	2	2	1	1	2	2	1	1	PXA domain
PF01873	2	2	2	2	2	2	2	2	Domain found in IF2B/IF5
PF02020	3	3	3	3	3	3	3	3	eIF4-gamma/eIF5/eIF2-epsilon
PF01553	5	5	5	5	4	3	3	2	Acyltransferase
PF13041	2	2	4	4	4	3	5	5	PPR repeat family
PF04950	2	2	2	2	2	2	2	2	40S ribosome biogenesis protein Tsr1 and BMS1 C-terminal
PF08142	2	2	2	2	2	2	2	2	AARP2CN (NUC121) domain
PF04078	1	1	1	1	1	1	1	1	Cell differentiation family, Rcd1-like
PF08325	2	2	1	2	2	2	0	1	WLM domain
PF05743	0	0	1	1	1	1	0	1	UEV domain
PF09454	1	1	1	1	1	1	1	1	Vps23 core domain
PF01379	1	1	1	1	1	1	1	1	Porphobilinogen deaminase, dipyromethane cofactor binding domain
PF06650	1	1	1	1	1	1	1	1	SHR-binding domain of vacuolar-sorting associated protein 13
PF12624	2	2	2	2	2	2	2	2	N-terminal region of Chorein or VPS13
PF16908	1	1	1	1	1	1	1	1	Vacuolar sorting-associated protein 13, N-terminal
PF16909	2	2	2	1	1	1	1	1	Vacuolar-sorting-associated 13 protein C-terminal
PF16910	1	1	1	1	1	1	1	1	Repeating coiled region of VPS13
PF08512	2	2	2	2	2	2	2	3	Histone chaperone Rttp106-like
PF08644	1	1	1	1	1	1	1	1	FACT complex subunit (SPT16/CDC68)
PF14826	1	1	1	1	1	1	1	1	FACT complex subunit SPT16 N-terminal lobe domain
PF05020	1	1	1	1	1	1	1	1	NPL4 family, putative zinc binding region
PF05021	1	1	1	1	1	1	1	1	NPL4 family
PF08606	1	1	1	1	1	1	1	1	Prp19/Pso4-like
PF08650	1	0	1	1	1	1	1	1	DASH complex subunit Dad4
PF00735	4	4	4	4	4	4	4	4	Septin
PF00230	1	1	3	3	2	1	2	2	Major intrinsic protein
PF01485	3	3	3	2	2	2	2	3	IBR domain, a half RING-finger domain
PF05773	3	3	3	3	3	3	2	2	RWD domain
PF01119	3	3	3	3	2	2	2	1	DNA mismatch repair protein, C-terminal domain
PF08676	1	2	2	2	2	2	2	2	MutL C terminal dimerisation domain
PF13589	5	5	5	5	5	4	3	4	Histidine kinase-, DNA gyrase B-, and HSP90-like ATPase
PF00933	6	6	7	7	7	6	7	5	Glycosyl hydrolase family 3 N terminal domain
PF01915	7	7	7	8	7	7	8	5	Glycosyl hydrolase family 3 C-terminal domain
PF14310	7	7	7	8	6	7	8	6	Fibronectin type III-like domain
PF10392	1	1	1	1	1	1	0	0	Golgi transport complex subunit 5
PF02466	4	3	4	3	4	4	3	2	Tim17/Tim22/Tim23/Pmp24 family
PF00295	4	4	4	4	4	4	5	6	Glycosyl hydrolases family 28
PF10022	1	1	1	1	1	1	1	1	Uncharacterized protein conserved in bacteria (DUF2264)
PF02538	1	1	1	1	1	1	0	1	Hydantoinase B/oxoprolinase
PF01968	1	1	1	1	1	1	1	1	Hydantoinase/oxoprolinase
PF05378	1	1	0	1	1	1	1	1	Hydantoinase/oxoprolinase N-terminal region
PF02338	2	2	2	2	3	2	3	3	OTU-like cysteine protease
PF08030	3	3	6	6	8	7	2	7	Ferric reductase NAD binding domain
PF05978	0	0	0	0	0	0	0	0	Ion channel regulatory protein UNC-93
PF00036	5	5	5	7	7	5	6	6	EF hand
PF13202	6	7	7	6	7	8	7	8	EF hand
PF13405	6	7	6	8	8	9	7	8	EF-hand domain
PF13833	3	3	4	2	2	2	2	2	EF-hand domain pair
PF07766	1	1	1	1	1	1	1	1	LETM1-like protein
PF03171	2	3	3	2	3	4	2	0	2OG-Fe(II) oxygenase superfamily
PF14226	1	1	1	1	2	4	2	3	non-haem dioxygenase in morphine synthesis N-terminal
PF04111	1	1	1	0	1	1	0	1	Apg6 BARA domain
PF17675	1	1	1	1	1	1	1	1	Apg6 coiled-coil region
PF02824	3	3	3	3	3	3	3	2	TGS domain
PF16897	2	2	2	2	2	2	2	2	C-terminal region of MMR_HSR1 domain
PF04446	1	1	1	1	1	1	1	1	tRNAHis guanylyltransferase
PF14413	1	1	1	1	1	1	1	1	Thg1 C terminal domain
PF02201	1	1	2	3	2	1	2	2	SWIB/MDM2 domain
PF10213	1	1	1	1	1	1	1	1	Mitochondrial ribosomal subunit protein
PF02939	1	0	1	1	1	1	1	1	UcrQ family
PF06374	0	0	0	0	0	0	0	0	NADH-ubiquinone oxidoreductase subunit b14.5b (NDUFC2)
PF05093	1	1	1	1	1	1	1	1	Cytokine-induced anti-apoptosis inhibitor 1, Fe-S biogenesis
PF06544	2	2	2	1	2	2	2	2	Protein of unknown function (DUF1115)
PF08572	1	1	1	1	1	1	1	1	pre-mRNA processing factor 3 (PRP3)
PF01096	4	2	4	3	4	4	4	3	Transcription factor S-II (TFIIS)
PF02150	0	0	1	1	1	1	1	1	RNA polymerases M/15 Kd subunit
PF06244	1	1	1	1	1	1	1	1	Coiled-coil domain-containing protein 124 /Oxs1
PF01246	1	1	2	2	2	2	2	1	Ribosomal protein L24e
PF00483	2	2	1	2	2	2	2	2	Nucleotidyl transferase
PF00448	2	2	2	2	2	2	2	2	SRP54-type protein, GTPase domain
PF02881	2	2	2	2	2	2	2	2	SRP54-type protein, helical bundle domain
PF04086	1	1	1	1	1	1	1	1	Signal recognition particle, alpha subunit, N-terminal
PF07542	0	1	1	1	1	1	1	1	ATP12 chaperone protein
PF00687	3	3	3	3	3	3	3	3	Ribosomal protein L1p/L10e family
PF00224	1	1	1	1	1	1	1	1	Pyruvate kinase, barrel domain
PF02887	1	1	1	1	1	1	1	1	Pyruvate kinase, alpha/beta domain
PF13430	2	2	2	2	2	2	2	2	Domain of unknown function (DUF4112)
PF07876	2	1	2	0	1	2	2	2	Stress responsive A/B Barrel Domain
PF03909	2	1	1	2	2	2	2	2	BSD domain
PF08567	1	1	1	1	1	1	1	1	TFIIH p62 subunit, N-terminal domain
PF01878	1	1	1	1	1	0	1	0	EVE domain
PF08700	2	2	3	3	3	2	3	3	Vps51/Vps67
PF01652	2	1	2	2	2	2	2	2	Eukaryotic initiation factor 4E
PF03635	1	1	1	1	1	1	1	1	Vacuolar protein sorting-associated protein 35
PF00639	1	1	1	1	1	1	0	1	PPIC-type PPIASE domain
PF13616	1	1	1	1	1	1	0	1	PPIC-type PPIASE domain
PF00091	4	4	4	4	4	4	4	4	Tubulin/FtsZ family, GTPase domain
PF03953	4	3	4	4	4	4	4	4	Tubulin C-terminal domain
PF00889	1	1	1	1	1	1	1	1	Elongation factor TS
PF00130	1	1	1	1	1	1	1	1	Phorbol esters/diacylglycerol binding domain (C1 domain)
PF00433	3	3	3	3	3	3	3	3	Protein kinase C terminal domain
PF02185	1	2	1	0	1	1	1	1	Hr1 repeat
PF00355	3	3	3	3	3	3	3	3	Rieske [2Fe-2S] domain
PF01424	2	2	2	2	2	2	2	2	R3H domain
PF00672	1	1	1	1	1	1	1	1	HAMP domain
PF18947	1	1	1	1	1	1	1	1	HAMP domain
PF04153	2	2	2	2	2	2	2	2	NOT2 / NOT3 / NOT5 family
PF07189	1	1	0	0	1	1	0	0	Splicing factor 3B subunit 10 (SF3b10)
PF07940	0	0	0	1	1	1	1	1	Heparinase II/III-like protein
PF00736	1	1	1	1	1	1	1	1	EF-1 guanine nucleotide exchange domain
PF10587	1	1	1	1	1	1	1	1	Eukaryotic elongation factor 1 beta central acidic region
PF03901	2	2	2	2	2	2	1	2	Alg9-like mannosyltransferase family
PF08635	1	1	1	1	1	1	2	1	Putative oxidoreductase C terminal domain
PF08701	1	1	1	1	1	1	1	1	GNL3L/Grn1 putative GTPase
PF06657	1	1	1	1	0	0	1	1	Centrosome microtubule-binding domain of Cep57
PF12465	1	1	1	1	1	1	1	1	Proteasome beta subunits C terminal
PF10455	1	1	1	1	1	1	1	1	Bin/amphiphysin/Rvs domain for vesicular trafficking
PF04088	1	1	1	1	1	1	1	1	Peroxin 13, N-terminal region
PF19326	1	1	1	1	1	1	0	1	AMP deaminase
PF02558	2	2	1	2	1	2	0	1	Ketopantoate reductase PanE/ApbA
PF08546	2	2	2	1	1	2	2	1	Ketopantoate reductase PanE/ApbA C terminal
PF01876	0	0	0	1	1	1	1	1	RNase P subunit p30
PF01432	1	1	1	5	1	5	1	2	Peptidase family M3
PF00636	2	2	2	1	3	1	2	1	Ribonuclease III domain
PF03368	1	1	1	1	1	1	1	1	Dicer dimerisation domain
PF01704	2	2	2	2	2	2	2	2	UTP--glucose-1-phosphate uridylyltransferase
PF00856	6	6	6	5	10	4	7	4	SET domain
PF03661	1	0	1	1	1	1	1	1	Transmembrane protein 33/Nucleoporin POM33
PF00432	2	2	4	5	5	4	4	4	Prenyltransferase and squalene oxidase repeat
PF10375	1	1	1	0	1	1	1	1	GRAB domain
PF10032	1	1	1	1	1	1	1	1	Phosphate transport (Pho88)
PF04718	1	1	1	1	1	1	1	1	Mitochondrial ATP synthase g subunit
PF03483	1	1	1	1	1	1	1	1	B3/4 domain
PF03484	1	1	1	1	1	1	1	1	tRNA synthetase B5 domain
PF17759	2	2	2	2	2	2	2	2	Phenylalanyl tRNA synthetase beta chain CLM domain
PF18262	1	1	1	1	1	1	1	1	Phe-tRNA synthetase beta subunit B1 domain
PF06472	0	0	0	1	1	2	0	1	ABC transporter transmembrane region 2
PF14833	2	2	2	2	2	2	2	2	NAD-binding of NADP-dependent 3-hydroxyisobutyrate dehydrogenase
PF02002	0	0	1	0	1	0	1	1	TFIIE alpha subunit
PF02096	1	2	2	1	2	2	1	1	60Kd inner membrane protein
PF04719	1	1	1	1	1	1	1	1	hTAFII28-like protein conserved region
PF11496	3	3	2	2	3	2	3	1	Class II histone deacetylase complex subunits 2 and 3
PF00570	1	1	2	1	1	1	1	1	HRDC domain
PF01612	2	2	2	2	2	3	2	2	3'-5' exonuclease
PF08066	1	1	1	1	1	1	1	1	PMC2NT (NUC016) domain
PF01729	1	1	1	1	1	1	1	1	Quinolinate phosphoribosyl transferase, C-terminal domain
PF02749	1	1	1	1	1	1	1	1	Quinolinate phosphoribosyl transferase, N-terminal domain
PF00266	5	5	6	6	6	5	6	5	Aminotransferase class-V
PF00701	3	3	3	2	3	4	3	3	Dihydrodipicolinate synthetase family
PF05175	1	1	2	0	3	1	3	2	Methyltransferase small domain
PF05971	1	1	1	0	0	1	0	1	RNA methyltransferase
PF13855	6	6	5	6	6	7	6	4	Leucine rich repeat
PF00809	1	1	1	1	1	1	1	1	Pterin binding enzyme
PF01288	1	1	1	0	1	1	1	1	7,8-dihydro-6-hydroxymethylpterin-pyrophosphokinase (HPPK)
PF02152	1	1	1	0	1	1	1	1	Dihydroneopterin aldolase
PF01121	1	1	1	1	1	1	1	1	Dephospho-CoA kinase
PF06218	1	1	1	1	1	1	1	0	Nitrogen permease regulator 2
PF01501	3	3	2	2	3	4	2	2	Glycosyl transferase family 8
PF12597	1	1	1	0	1	0	0	1	Protein of unknown function (DUF3767)
PF08740	1	2	2	0	3	3	3	2	BCS1 N terminal
PF01180	1	1	1	1	1	1	1	1	Dihydroorotate dehydrogenase
PF00551	2	2	2	1	2	2	2	2	Formyl transferase
PF01474	1	1	1	1	1	1	1	1	Class-II DAHP synthetase family
PF03770	2	2	2	2	1	2	1	1	Inositol polyphosphate kinase
PF04438	1	1	2	1	2	1	0	1	HIT zinc finger
PF00484	1	0	1	1	1	1	1	1	Carbonic anhydrase
PF06428	2	2	2	2	2	2	2	1	GDP/GTP exchange factor Sec2p
PF00806	1	1	1	1	2	1	1	1	Pumilio-family RNA binding repeat
PF13499	8	9	9	6	7	7	7	7	EF-hand domain pair
PF16901	1	1	1	1	1	1	1	1	C-terminal domain of alpha-glycerophosphate oxidase
PF04097	1	1	1	1	1	1	1	1	Nup93/Nic96
PF01571	1	1	1	1	1	1	1	1	Aminomethyltransferase folate-binding domain
PF08669	1	1	1	1	1	1	1	1	Glycine cleavage T-protein C-terminal barrel domain
PF12400	1	1	1	1	1	1	1	1	STIMATE family
PF14698	1	1	1	1	1	1	1	1	Argininosuccinate lyase C-terminal
PF04768	2	2	2	2	2	2	2	2	NAT, N-acetyltransferase, of N-acetylglutamate synthase
PF05185	1	1	1	1	1	1	1	1	PRMT5 arginine-N-methyltransferase
PF17285	1	1	1	1	1	1	1	1	PRMT5 TIM barrel domain
PF17286	1	1	1	1	1	1	1	1	PRMT5 oligomerisation domain
PF05676	1	1	1	1	1	1	1	1	NADH-ubiquinone oxidoreductase B18 subunit (NDUFB7)
PF03033	3	3	3	1	1	1	1	2	Glycosyltransferase family 28 N-terminal domain
PF01900	1	1	1	1	1	1	0	1	Rpp14/Pop5 family
PF13483	1	1	1	1	2	3	0	2	Beta-lactamase superfamily domain
PF06127	2	1	2	2	2	2	1	2	Protein of unknown function (DUF962)
PF02223	1	1	1	1	1	1	0	1	Thymidylate kinase
PF03659	4	4	4	4	4	4	3	4	Glycosyl hydrolase family 71
PF01212	1	1	1	1	1	1	1	1	Beta-eliminating lyase
PF00156	5	5	5	5	5	5	5	5	Phosphoribosyl transferase domain
PF13522	4	4	4	5	5	5	5	3	Glutamine amidotransferase domain
PF13537	4	4	4	5	4	5	6	4	Glutamine amidotransferase domain
PF00578	4	4	4	4	5	5	4	4	AhpC/TSA family
PF08534	3	3	3	3	4	3	2	3	Redoxin
PF00339	1	1	1	1	1	1	1	1	Arrestin (or S-antigen), N-terminal domain
PF02752	2	2	3	3	4	3	4	4	Arrestin (or S-antigen), C-terminal domain
PF00709	1	1	1	1	1	1	1	1	Adenylosuccinate synthetase
PF20143	2	1	2	2	2	2	2	2	ATP-NAD kinase C-terminal domain
PF02811	1	1	1	1	1	1	0	1	PHP domain
PF16278	1	1	1	1	1	1	0	1	C2HE / C2H2 / C2HC zinc-binding finger
PF03630	1	1	1	1	1	1	1	0	Fumble
PF00387	1	1	1	0	1	0	1	0	Phosphatidylinositol-specific phospholipase C, Y domain
PF00388	1	1	1	0	1	1	0	0	Phosphatidylinositol-specific phospholipase C, X domain
PF01231	1	1	1	1	1	1	1	1	Indoleamine 2,3-dioxygenase
PF04188	0	1	1	1	1	1	1	1	Mannosyltransferase (PIG-V)
PF10502	1	1	1	1	1	1	0	0	Signal peptidase, peptidase S26
PF04031	1	1	1	1	1	1	1	1	Las1-like
PF00278	1	1	1	1	1	1	1	1	Pyridoxal-dependent decarboxylase, C-terminal sheet domain
PF02784	1	1	1	1	1	1	1	1	Pyridoxal-dependent decarboxylase, pyridoxal binding domain
PF09419	0	0	0	1	1	1	0	0	Mitochondrial PGP phosphatase
PF03517	1	1	1	1	1	1	1	1	Regulator of volume decrease after cellular swelling
PF06071	1	1	1	1	1	1	1	0	Protein of unknown function (DUF933)
PF05916	4	4	3	3	3	3	3	3	GINS complex protein
PF01019	1	1	1	1	1	1	0	1	Gamma-glutamyltranspeptidase
PF02567	1	1	1	1	1	1	1	1	Phenazine biosynthesis-like protein
PF01154	1	1	1	1	1	1	1	1	Hydroxymethylglutaryl-coenzyme A synthase N terminal
PF12585	0	0	1	1	0	1	2	1	Protein of unknown function (DUF3759)
PF02297	1	1	2	1	2	2	0	1	Cytochrome oxidase c subunit VIb
PF09288	1	1	1	0	1	1	1	1	Fungal ubiquitin-associated domain
PF01746	1	1	1	1	1	1	1	1	tRNA (Guanine-1)-methyltransferase
PF04182	1	1	1	1	1	1	1	1	B-block binding subunit of TFIIIC
PF05046	0	0	0	0	0	0	0	0	Mitochondrial large subunit ribosomal protein (Img2)
PF14531	2	2	2	5	4	2	1	1	Kinase-like
PF10791	1	1	1	1	1	1	1	1	Mitochondrial F1-F0 ATP synthase subunit F of fungi
PF00795	4	4	5	5	6	6	5	5	Carbon-nitrogen hydrolase
PF10383	1	1	1	1	1	1	1	1	Transcription-silencing protein Clr2
PF16761	1	1	1	1	1	1	1	0	Transcription-silencing protein, cryptic loci regulator Clr2
PF00238	2	2	2	2	2	2	2	2	Ribosomal protein L14p/L23e
PF00538	1	1	1	1	1	1	1	1	linker histone H1 and H5 family
PF14204	1	1	1	1	1	1	1	1	Ribosomal L18 C-terminal region
PF17144	1	1	1	1	1	1	1	1	Ribosomal large subunit proteins 60S L5, and 50S L18
PF12157	0	0	1	1	1	1	1	1	Protein of unknown function (DUF3591)
PF15288	0	0	0	0	0	0	0	0	Zinc knuckle
PF08578	1	1	1	1	1	1	1	1	Protein of unknown function (DUF1765)
PF06179	1	1	1	1	1	1	1	1	Surfeit locus protein 5 subunit 22 of Mediator complex
PF04054	1	1	1	1	1	1	1	1	CCR4-Not complex component, Not1
PF12842	1	1	1	1	1	1	1	1	Domain of unknown function (DUF3819)
PF16415	1	1	1	1	1	1	1	1	CCR4-NOT transcription complex subunit 1 CAF1-binding domain
PF16417	1	1	1	1	1	1	1	1	CCR4-NOT transcription complex subunit 1 TTP binding domain
PF16418	1	1	1	1	1	1	1	1	CCR4-NOT transcription complex subunit 1 HEAT repeat
PF02889	4	4	4	4	3	3	4	4	Sec63 Brl domain
PF02046	1	1	1	0	1	1	0	0	Cytochrome c oxidase subunit VIa
PF03733	1	1	1	1	1	1	1	1	Inner membrane component domain
PF04882	0	1	1	1	1	1	1	1	Peroxin-3
PF00645	1	1	1	0	1	0	1	0	Poly(ADP-ribose) polymerase and DNA-Ligase Zn-finger region
PF10277	2	2	1	1	1	2	2	2	Frag1/DRAM/Sfk1 family
PF00328	4	4	4	3	3	3	4	5	Histidine phosphatase superfamily (branch 2)
PF18854	0	0	0	0	1	1	0	1	Bacterial archaeo-eukaryotic release factor family 10
PF18859	0	0	0	0	0	0	0	0	Actinobacteria/chloroflexi VLRF1 release factor
PF00462	3	4	3	4	4	4	3	5	Glutaredoxin
PF00642	3	4	5	4	6	5	4	6	Zinc finger C-x8-C-x5-C-x3-H type (and similar)
PF10453	0	0	1	1	1	1	1	1	Nuclear fragile X mental retardation-interacting protein 1 (NUFIP1)
PF08583	0	1	0	1	1	1	0	0	Cytochrome c oxidase biogenesis protein Cmc1 like
PF02145	1	1	1	1	1	1	1	1	Rap/ran-GAP
PF03542	1	1	1	1	1	1	1	1	Tuberin
PF08711	2	2	2	2	2	2	3	2	TFIIS helical bundle-like domain
PF00494	3	3	3	3	3	3	3	3	Squalene/phytoene synthase
PF05195	2	2	2	2	2	2	2	1	Aminopeptidase P, N-terminal domain
PF00394	2	3	3	2	2	4	3	2	Multicopper oxidase
PF07731	2	3	3	2	2	4	3	3	Multicopper oxidase
PF07732	2	2	2	2	2	3	3	3	Multicopper oxidase
PF04911	1	1	0	0	1	0	0	0	ATP synthase j chain
PF04049	1	0	0	1	0	0	0	0	Anaphase promoting complex subunit 8 / Cdc23
PF06201	2	2	3	3	3	3	3	3	PITH domain
PF00450	3	3	3	3	3	3	3	2	Serine carboxypeptidase
PF00536	3	3	3	2	4	3	3	4	SAM domain (Sterile alpha motif)
PF00788	2	2	2	2	2	2	2	2	Ras association (RalGDS/AF-6) domain
PF07647	4	4	4	3	4	4	3	5	SAM domain (Sterile alpha motif)
PF01459	2	2	2	2	2	2	2	2	Eukaryotic porin
PF01687	1	1	1	1	1	1	1	1	Riboflavin kinase
PF13532	4	3	3	5	6	5	4	4	2OG-Fe(II) oxygenase superfamily
PF01244	0	0	1	1	1	1	1	1	Membrane dipeptidase (Peptidase family M19)
PF02671	1	1	1	1	2	1	1	1	Paired amphipathic helix repeat
PF08295	1	1	1	1	1	1	1	1	Sin3 family co-repressor
PF16879	1	1	1	1	1	1	1	1	C-terminal domain of Sin3a protein
PF08625	1	1	1	1	1	1	1	1	Utp13 specific WD40 associated domain
PF04502	2	2	2	2	2	2	2	2	Saf4/Yju2 protein
PF12825	1	1	1	1	1	1	1	1	Domain of unknown function in PX-proteins (DUF3818)
PF12828	1	1	1	1	1	1	1	1	PX-associated
PF01428	1	1	1	1	2	1	1	0	AN1-like Zinc finger
PF00241	4	5	5	4	5	4	3	4	Cofilin/tropomyosin-type actin-binding protein
PF00307	3	2	4	2	4	3	4	3	Calponin homology (CH) domain
PF08726	2	2	2	1	2	1	1	1	Ca2+ insensitive EF hand
PF11971	0	0	0	0	1	1	0	0	CAMSAP CH domain
PF02535	3	3	3	5	6	4	3	4	ZIP Zinc transporter
PF16561	2	2	2	2	2	2	2	2	Glycogen recognition site of AMP-activated protein kinase
PF01613	0	1	2	1	2	1	2	1	Flavin reductase like domain
PF12348	2	2	2	2	2	2	2	2	CLASP N terminal
PF04676	1	2	2	2	2	2	2	2	Protein similar to CwfJ C-terminus 2
PF04677	3	3	3	4	3	4	3	2	Protein similar to CwfJ C-terminus 1
PF13696	2	2	2	1	2	1	2	2	Zinc knuckle
PF01090	1	1	1	1	1	1	1	1	Ribosomal protein S19e
PF00677	1	1	1	1	1	1	1	1	Lumazine binding domain
PF10288	1	1	1	1	1	1	1	1	Cytoplasmic tRNA 2-thiolation protein 2
PF03694	1	1	1	1	1	0	1	1	Erg28 like protein
PF15456	0	1	1	1	1	1	1	1	Up-regulated During Septation
PF16912	1	1	1	2	2	2	1	2	Glucose dehydrogenase C-terminus
PF10591	0	0	0	1	0	0	1	1	Secreted protein acidic and rich in cysteine Ca binding region
PF12763	2	2	2	3	2	2	2	2	Cytoskeletal-regulatory complex EF hand
PF18826	1	1	1	1	1	1	1	1	Bacteroidetes VLRF1 release factor
PF04968	1	1	1	1	1	1	1	1	CHORD
PF04034	1	1	1	1	1	1	1	1	Ribosome biogenesis protein, C-terminal
PF11931	1	1	1	1	1	1	1	1	SF3a60/Prp9 C-terminal
PF12108	0	0	0	0	0	0	0	0	Splicing factor SF3a60 binding domain
PF12874	5	6	6	6	6	6	6	6	Zinc-finger of C2H2 type
PF16837	1	1	1	1	1	1	1	1	Pre-mRNA-splicing factor SF3A3, of SF3a complex, Prp9
PF17827	0	0	0	0	0	0	0	0	PrmC N-terminal domain
PF03129	4	4	4	4	4	5	4	4	Anticodon binding domain
PF13393	1	1	1	1	2	2	1	2	Histidyl-tRNA synthetase
PF12717	5	5	6	6	6	6	5	5	non-SMC mitotic condensation complex subunit 1
PF10282	1	3	3	3	3	3	2	2	Lactonase, 7-bladed beta-propeller
PF01658	1	1	1	1	1	1	1	1	Myo-inositol-1-phosphate synthase
PF07994	1	1	1	1	1	1	1	1	Myo-inositol-1-phosphate synthase
PF00063	5	5	4	5	5	5	5	5	Myosin head (motor domain)
PF02383	4	4	4	4	4	4	4	3	SacI homology domain
PF00580	1	1	1	1	1	1	1	1	UvrD/REP helicase N-terminal domain
PF13245	3	3	4	6	5	5	3	5	AAA domain
PF13361	1	0	0	1	1	1	1	1	UvrD-like helicase C-terminal domain
PF13538	1	1	0	1	1	0	1	0	UvrD-like helicase C-terminal domain
PF01833	1	1	1	1	1	1	1	1	IPT/TIG domain
PF03959	2	2	1	1	2	1	2	2	Serine hydrolase (FSH1)
PF07047	1	1	1	1	1	0	1	1	Optic atrophy 3 protein (OPA3)
PF03147	1	1	1	1	1	1	1	1	Ferredoxin-fold anticodon binding domain
PF01435	2	3	3	2	4	3	4	4	Peptidase family M48
PF03223	1	1	1	1	1	1	1	1	V-ATPase subunit C
PF00135	6	6	6	1	5	6	6	6	Carboxylesterase family
PF10521	0	1	1	0	1	1	1	1	Tti2 family
PF08617	1	1	1	1	1	1	1	1	Kinase binding protein CGI-121
PF09801	1	1	1	0	1	1	0	0	Integral membrane protein S linking to the trans Golgi network
PF06814	1	1	0	1	1	1	1	1	Lung seven transmembrane receptor
PF04752	0	0	0	1	1	1	1	0	ChaC-like protein
PF00884	1	1	1	1	1	1	1	1	Sulfatase
PF08321	1	1	1	1	1	1	1	1	PPP5 TPR repeat region
PF02894	1	2	2	2	1	2	2	2	Oxidoreductase family, C-terminal alpha/beta domain
PF12464	0	0	0	0	0	0	0	1	Maltose acetyltransferase
PF14602	1	1	1	1	1	1	1	1	Hexapeptide repeat of succinyl-transferase
PF00827	1	1	1	1	1	1	1	1	Ribosomal L15
PF01565	4	5	5	4	3	5	4	4	FAD binding domain
PF02913	2	2	2	2	2	2	2	2	FAD linked oxidases, C-terminal domain
PF12586	0	0	0	0	0	0	0	0	Protein of unknown function (DUF3760)
PF00298	2	2	2	2	2	2	2	2	Ribosomal protein L11, RNA binding domain
PF03946	1	1	2	2	2	2	2	2	Ribosomal protein L11, N-terminal domain
PF05603	1	0	1	1	1	1	1	1	Protein of unknown function (DUF775)
PF02353	4	4	4	4	4	3	4	4	Mycolic acid cyclopropane synthetase
PF00415	3	4	4	4	3	4	4	4	Regulator of chromosome condensation (RCC1) repeat
PF01257	1	1	1	1	1	1	1	1	Thioredoxin-like [2Fe-2S] ferredoxin
PF01066	4	4	4	4	4	2	3	5	CDP-alcohol phosphatidyltransferase
PF03999	1	1	1	1	1	1	1	1	Microtubule associated protein (MAP65/ASE1 family)
PF06027	0	0	0	0	0	0	0	0	Solute carrier family 35
PF00042	1	1	1	1	1	1	2	1	Globin
PF00175	9	9	9	9	8	9	10	9	Oxidoreductase NAD-binding domain
PF07928	1	1	1	1	1	1	1	1	Vps54-like protein
PF00456	2	2	2	3	2	3	3	2	Transketolase, thiamine diphosphate binding domain
PF07716	4	3	4	3	5	5	4	4	Basic region leucine zipper
PF01189	3	3	3	3	3	3	3	3	16S rRNA methyltransferase RsmB/F
PF00406	2	1	1	2	2	2	2	2	Adenylate kinase
PF05191	1	2	2	1	2	2	1	2	Adenylate kinase, active site lid
PF13207	4	3	3	3	4	3	4	3	AAA domain
PF13238	4	3	3	4	4	3	3	5	AAA domain
PF07393	2	2	2	1	2	2	2	2	Exocyst complex component Sec10
PF00670	1	1	2	1	1	1	1	1	S-adenosyl-L-homocysteine hydrolase, NAD binding domain
PF12848	2	2	2	2	2	2	2	2	ABC transporter
PF09747	0	0	0	0	1	1	0	1	Coiled-coil domain containing protein (DUF2052)
PF04627	1	1	1	1	1	1	1	1	Mitochondrial ATP synthase epsilon chain
PF03935	4	4	5	4	5	5	5	5	Beta-glucan synthesis-associated protein SKN1/KRE6/Sbg1
PF08167	0	0	1	1	1	1	1	0	rRNA processing/ribosome biogenesis
PF03647	1	0	0	0	1	0	1	2	Transmembrane proteins 14C
PF11707	1	1	1	1	1	1	1	1	Ribosome 60S biogenesis N-terminal
PF16201	1	1	1	1	1	1	1	1	Nucleolar pre-ribosomal-associated protein 1
PF00474	1	1	1	1	1	1	1	0	Sodium:solute symporter family
PF13920	6	5	5	7	12	6	6	5	Zinc finger, C3HC4 type (RING finger)
PF03853	1	1	1	1	1	1	1	1	YjeF-related protein N-terminus
PF02714	5	4	5	5	6	5	5	5	Calcium-dependent channel, 7TM region, putative phosphate
PF13967	5	5	5	5	5	5	2	3	Late exocytosis, associated with Golgi transport
PF14703	5	5	5	5	5	5	5	5	Cytosolic domain of 10TM putative phosphate transporter
PF13439	2	1	3	2	3	3	3	3	Glycosyltransferase Family 4
PF13692	2	3	4	5	5	5	6	5	Glycosyl transferases group 1
PF09774	0	0	1	0	1	1	0	0	Caffeine-induced death protein 2
PF00764	0	1	1	1	1	1	1	1	Arginosuccinate synthase
PF04099	2	2	2	2	2	2	1	2	Sybindin-like family
PF07823	1	1	1	1	1	1	1	1	Cyclic phosphodiesterase-like protein
PF00773	3	3	3	3	3	3	3	3	RNB domain
PF17215	1	1	1	1	1	1	1	1	S1 domain
PF17216	1	1	1	1	1	1	1	1	Rrp44-like cold shock domain
PF17849	2	2	2	2	2	2	2	2	Dis3-like cold-shock domain 2 (CSD2)
PF18759	0	0	0	0	0	0	0	0	Plavaka transposase
PF00575	4	4	4	4	4	4	3	4	S1 RNA binding domain
PF00282	2	2	1	2	3	2	3	2	Pyridoxal-dependent decarboxylase conserved domain
PF19016	0	0	0	0	0	0	0	0	Domain of unknown function (DUF5745)
PF01148	1	1	1	1	1	1	0	0	Cytidylyltransferase family
PF19036	1	0	0	1	1	1	1	1	First Longin domain of FUZ, MON1 and HPS1
PF19037	1	1	1	1	1	1	1	1	Second Longin domain of FUZ, MON1 and HPS1
PF19038	1	1	1	1	1	1	1	1	Third Longin domain of FUZ, MON1 and HPS1
PF10252	0	0	0	1	1	1	0	0	Casein kinase substrate phosphoprotein PP28
PF13508	7	7	8	11	9	7	10	14	Acetyltransferase (GNAT) domain
PF00790	4	4	4	3	4	3	4	3	VHS domain
PF03127	1	1	1	1	1	1	1	1	GAT domain
PF04145	1	1	1	0	2	1	0	1	Ctr copper transporter family
PF02996	2	2	2	2	2	1	2	2	Prefoldin subunit
PF13513	4	4	4	4	4	4	3	3	HEAT-like repeat
PF18031	1	1	1	1	1	1	1	1	Ubiquitin carboxyl-terminal hydrolases
PF10775	1	1	1	1	1	1	1	1	ATP synthase complex subunit h
PF00682	3	3	3	3	3	3	3	3	HMGL-like
PF03232	1	1	1	1	1	1	1	1	Ubiquinone biosynthesis protein COQ7
PF10281	1	1	1	1	1	1	1	1	Putative nuclear envelope organisation protein
PF02366	3	3	3	3	3	3	3	3	Dolichyl-phosphate-mannose-protein mannosyltransferase
PF02815	3	3	3	3	3	3	3	3	MIR domain
PF16192	3	3	3	3	3	3	2	3	C-terminal four TMM region of protein-O-mannosyltransferase
PF01940	0	0	0	0	1	0	0	1	Integral membrane protein DUF92
PF03177	1	1	2	2	2	2	2	2	Non-repetitive/WGA-negative nucleoporin C-terminal
PF08801	2	2	2	2	2	2	2	2	Nup133 N terminal like
PF00258	3	4	3	4	3	4	3	3	Flavodoxin
PF00667	4	4	4	4	3	4	4	3	FAD binding domain
PF10558	1	1	1	1	1	1	1	1	Mitochondrial 18 KDa protein (MTP18)
PF09173	1	1	1	1	1	1	1	1	Initiation factor eIF2 gamma, C terminal
PF00080	1	1	1	1	1	1	1	1	Copper/zinc superoxide dismutase (SODC)
PF01634	1	1	1	1	1	1	1	1	ATP phosphoribosyltransferase
PF08029	1	1	1	1	1	1	1	1	HisG, C-terminal domain
PF04824	1	1	1	1	1	2	1	2	Conserved region of Rad21 / Rec8 like protein
PF04825	2	2	2	2	2	2	1	2	N terminus of Rad21 / Rec8 like protein
PF09177	0	1	1	1	1	1	1	1	Syntaxin 6, N-terminal
PF01205	2	2	2	2	2	2	2	2	Uncharacterized protein family UPF0029
PF03134	4	4	4	3	4	3	2	3	TB2/DP1, HVA22 family
PF15496	1	1	1	0	0	0	0	0	Domain of unknown function (DUF4646)
PF10447	0	0	0	0	0	0	0	0	Exosome component EXOSC1/CSL4
PF10584	5	4	5	4	5	4	5	4	Proteasome subunit A N-terminal signature
PF13174	2	2	2	3	3	4	3	3	Tetratricopeptide repeat
PF05875	0	0	0	0	1	1	0	0	Ceramidase
PF09531	1	1	1	1	1	1	1	0	Nucleoporin protein Ndc1-Nup
PF01302	3	2	3	2	5	4	3	3	CAP-Gly domain
PF12455	1	1	1	1	1	1	1	1	Dynein associated protein
PF11715	1	1	1	1	1	0	1	1	Nucleoporin Nup120/160
PF04722	1	1	1	1	1	1	1	0	Ssu72-like protein
PF10346	0	0	0	0	0	0	0	0	Conidiation protein 6
PF13893	2	2	2	3	3	4	3	4	RNA recognition motif. (a.k.a. RRM, RBD, or RNP domain)
PF02221	1	1	1	1	1	1	1	1	ML domain
PF01490	9	9	9	7	8	7	8	7	Transmembrane amino acid transporter protein
PF01042	4	5	4	3	5	4	4	5	Endoribonuclease L-PSP
PF01070	4	4	6	5	4	5	7	5	FMN-dependent dehydrogenase
PF18098	1	1	1	1	1	1	1	1	26S proteasome regulatory subunit RPN5 C-terminal domain
PF09816	0	0	0	0	0	0	0	0	RNA polymerase II transcription elongation factor
PF03188	1	2	3	1	1	2	1	1	Eukaryotic cytochrome b561
PF10348	1	1	1	1	0	1	2	1	Domain of unknown function (DUF2427)
PF16010	0	0	1	0	0	1	0	1	Cytochrome domain of cellobiose dehydrogenase
PF16004	1	1	1	1	1	1	1	0	116 kDa U5 small nuclear ribonucleoprotein component N-terminus
PF10197	1	1	1	1	1	1	1	0	N-terminal domain of CBF1 interacting co-repressor CIR
PF12542	1	1	1	1	1	1	1	0	Pre-mRNA splicing factor
PF12333	0	0	0	0	0	0	0	0	Rix1 complex component involved in 60S ribosome maturation
PF07521	2	2	2	2	2	2	2	2	Zn-dependent metallo-hydrolase RNA specificity domain
PF10996	2	2	2	2	2	2	2	2	Beta-Casp domain
PF13299	1	1	1	1	1	1	1	1	Cleavage and polyadenylation factor 2 C-terminal
PF16661	2	2	2	2	2	2	2	2	Metallo-beta-lactamase superfamily domain
PF07989	1	1	1	1	1	1	1	1	Centrosomin N-terminal motif 1
PF16835	1	1	1	1	1	1	1	1	Pre-mRNA-splicing factor SF3a complex subunit 2 (Prp11)
PF01496	1	1	1	1	1	1	1	1	V-type ATPase 116kDa subunit family
PF08288	1	1	1	1	1	1	1	1	PIGA (GPI anchor biosynthesis)
PF13579	0	0	1	1	2	2	1	1	Glycosyl transferase 4-like domain
PF03561	1	1	1	1	1	1	1	1	Allantoicase repeat
PF04115	1	1	1	1	1	1	1	1	Ureidoglycolate lyase
PF02970	1	1	1	1	1	1	1	0	Tubulin binding cofactor A
PF10075	3	4	3	2	2	4	2	2	CSN8/PSMD8/EIF3K family
PF10270	0	0	1	0	1	0	0	0	Membrane magnesium transporter
PF10293	1	1	1	1	1	1	1	1	Domain of unknown function (DUF2405)
PF10305	1	1	1	1	1	1	1	1	RNA pol II promoter Fmp27 protein domain
PF10347	1	1	1	1	1	1	1	1	RNA pol II promoter Fmp27 protein domain
PF10351	1	1	1	1	1	1	1	1	Golgi-body localisation protein domain
PF10359	1	1	1	1	1	1	1	1	RNA pol II promoter Fmp27 protein domain
PF00854	1	1	1	2	1	2	2	1	POT family
PF00849	1	1	1	0	1	1	1	1	RNA pseudouridylate synthase
PF09324	1	1	1	1	1	1	1	1	Domain of unknown function (DUF1981)
PF16123	1	1	1	1	1	1	1	0	Hydroxyacylglutathione hydrolase C-terminus
PF13243	1	1	3	1	2	0	0	1	Squalene-hopene cyclase C-terminal domain
PF13249	1	1	2	1	1	1	1	2	Squalene-hopene cyclase N-terminal domain
PF00565	2	2	2	1	2	2	2	1	Staphylococcal nuclease homologue
PF10257	1	1	1	0	1	0	1	1	Retinoic acid induced 16-like protein
PF19314	0	0	0	0	0	0	1	0	Family of unknown function (DUF5917)
PF13741	1	1	1	1	1	1	1	1	Mitochondrial ribosomal protein S25
PF00141	2	2	2	2	2	2	2	1	Peroxidase
PF18311	0	0	0	0	0	0	0	0	Exosome complex exonuclease Rrp40 N-terminal domain
PF04564	2	2	2	2	2	1	1	2	U-box domain
PF11789	1	1	1	0	1	1	1	0	Zinc-finger of the MIZ type in Nse subunit
PF10444	1	1	1	0	1	1	1	1	Nbl1 / Borealin N terminal
PF03813	1	1	1	1	1	1	1	1	Nrap protein domain 1
PF17403	1	1	1	1	1	1	1	1	Nrap protein PAP/OAS-like domain
PF17404	1	1	1	1	1	1	1	1	Nrap protein domain 3
PF17405	1	1	1	1	1	1	1	1	Nrap protein nucleotidyltransferase domain 4
PF17406	1	1	1	1	1	1	1	1	Nrap protein PAP/OAS1-like domain 5
PF17407	1	1	1	1	1	1	1	1	Nrap protein domain 6
PF05856	1	1	1	1	1	1	1	1	ARP2/3 complex 20 kDa subunit (ARPC4)
PF00254	3	3	3	3	3	3	2	2	FKBP-type peptidyl-prolyl cis-trans isomerase
PF17800	1	1	1	1	1	1	1	1	Nucleoplasmin-like domain
PF01092	1	1	1	1	1	1	1	1	Ribosomal protein S6e
PF08069	1	1	1	1	1	1	1	1	Ribosomal S13/S15 N-terminal domain
PF02782	2	3	2	3	3	3	3	3	FGGY family of carbohydrate kinases, C-terminal domain
PF01177	1	1	1	1	1	1	0	1	Asp/Glu/Hydantoin racemase
PF00294	1	1	1	2	2	2	1	1	pfkB family carbohydrate kinase
PF04192	1	1	1	1	1	1	1	1	Utp21 specific WD40 associated putative domain
PF11708	1	1	1	1	1	1	1	0	Pre-mRNA splicing Prp18-interacting factor
PF16275	1	1	1	1	1	1	1	1	Splicing factor 1 helix-hairpin domain
PF08658	1	1	1	1	1	1	1	1	Rad54 N terminal
PF01380	1	1	1	1	1	1	1	0	SIS domain
PF00781	1	1	1	0	1	1	1	1	Diacylglycerol kinase catalytic domain
PF01774	1	1	1	1	1	1	1	0	UreD urease accessory protein
PF02463	5	5	5	5	5	5	5	5	RecF/RecN/SMC N terminal domain
PF06470	4	4	4	4	4	4	4	4	SMC proteins Flexible Hinge Domain
PF13304	2	2	2	1	1	0	1	1	AAA domain, putative AbiEii toxin, Type IV TA system
PF13476	5	6	6	6	6	6	5	5	AAA domain
PF01472	2	2	2	2	2	2	2	2	PUA domain
PF08068	1	1	1	1	1	1	1	1	DKCLD (NUC011) domain
PF02127	1	1	1	1	1	1	1	1	Aminopeptidase I zinc metalloprotease (M18)
PF00833	1	1	1	1	1	1	1	0	Ribosomal S17
PF13229	1	1	2	1	2	2	1	2	Right handed beta helix region
PF09271	1	1	1	1	1	1	1	1	LAG1, DNA binding
PF06738	2	2	2	2	2	2	2	2	Putative threonine/serine exporter
PF12821	2	1	1	2	2	2	2	1	Threonine/Serine exporter, ThrE
PF04178	2	2	3	1	3	1	2	2	Got1/Sft2-like family
PF01000	2	2	2	2	2	2	2	2	RNA polymerase Rpb3/RpoA insert domain
PF01193	4	3	3	3	4	3	3	4	RNA polymerase Rpb3/Rpb11 dimerisation domain
PF01933	0	1	1	1	1	0	1	1	2-phospho-L-lactate transferase CofD
PF08609	1	1	1	1	1	1	1	1	Nucleotide exchange factor Fes1
PF11443	0	0	0	0	0	0	0	0	Domain of unknown function (DUF2828)
PF04614	1	1	1	1	1	1	1	1	Pex19 protein family
PF00623	3	3	3	3	3	3	3	3	RNA polymerase Rpb1, domain 2
PF04983	3	3	3	3	3	3	3	3	RNA polymerase Rpb1, domain 3
PF04998	3	3	3	3	3	3	3	3	RNA polymerase Rpb1, domain 5
PF05000	3	3	3	3	3	3	3	3	RNA polymerase Rpb1, domain 4
PF00887	1	3	3	1	3	2	3	2	Acyl CoA binding protein
PF12409	1	1	1	1	1	1	1	1	P5-type ATPase cation transporter
PF06087	2	2	2	2	1	2	2	2	Tyrosyl-DNA phosphodiesterase
PF13516	6	6	6	5	5	5	5	4	Leucine Rich repeat
PF05064	1	1	1	1	1	1	1	1	Nsp1-like C-terminal region
PF03371	1	1	1	1	1	1	1	1	PRP38 family
PF00808	8	8	7	9	8	6	6	7	Histone-like transcription factor (CBF/NF-Y) and archaeal histone
PF19189	1	1	1	1	1	1	1	1	Mtf2 family
PF00213	1	1	1	1	1	1	1	1	ATP synthase delta (OSCP) subunit
PF02045	1	1	1	1	1	1	1	1	CCAAT-binding transcription factor (CBF-B/NF-YA) subunit B
PF13886	1	1	1	1	1	1	1	1	Domain of unknown function (DUF4203)
PF00520	1	1	1	2	1	2	0	1	Ion transport protein
PF01363	3	3	3	4	5	4	1	2	FYVE zinc finger
PF04733	1	1	1	1	1	1	1	1	Coatomer epsilon subunit
PF13328	0	0	0	0	1	1	1	0	HD domain
PF09797	1	1	1	1	1	1	1	1	N-acetyltransferase B complex (NatB) non catalytic subunit
PF07960	0	0	0	0	0	0	0	0	CBP4
PF01182	1	1	1	1	1	1	1	1	Glucosamine-6-phosphate isomerases/6-phosphogluconolactonase
PF08783	1	1	1	1	1	1	1	1	DWNN domain
PF01255	0	1	1	1	1	1	1	1	Putative undecaprenyl diphosphate synthase
PF02037	2	2	1	1	2	1	1	0	SAP domain
PF00188	0	0	1	1	2	1	1	1	Cysteine-rich secretory protein family
PF17135	1	1	1	1	1	1	1	1	Ribosomal protein 60S L18 and 50S L18e
PF01522	6	6	6	6	5	7	8	8	Polysaccharide deacetylase
PF00491	1	0	1	1	1	2	1	1	Arginase family
PF12768	1	1	1	1	1	1	1	1	Cortical protein marker for cell polarity
PF15404	0	0	0	0	1	0	0	0	Pleckstrin homology domain
PF00562	3	3	3	3	4	4	4	2	RNA polymerase Rpb2, domain 6
PF04560	3	3	3	3	4	3	3	2	RNA polymerase Rpb2, domain 7
PF04561	3	3	3	3	4	3	3	2	RNA polymerase Rpb2, domain 2
PF04563	3	3	3	3	4	4	3	2	RNA polymerase beta subunit
PF04565	3	3	3	3	4	4	3	2	RNA polymerase Rpb2, domain 3
PF04566	2	2	2	2	3	3	2	1	RNA polymerase Rpb2, domain 4
PF04567	1	1	1	2	3	2	2	0	RNA polymerase Rpb2, domain 5
PF05890	1	1	1	1	1	1	1	1	Eukaryotic rRNA processing protein EBP2
PF01960	1	1	1	1	1	1	1	1	ArgJ family
PF12799	2	2	2	4	2	3	3	1	Leucine Rich repeats (2 copies)
PF10297	1	1	1	1	1	0	1	0	Minimal binding motif of Hap4 for binding to Hap2/3/5
PF11767	0	0	0	1	0	0	0	0	Histone lysine methyltransferase SET associated
PF11916	1	1	1	1	1	1	0	0	Vacuolar protein 14 C-terminal Fig4p binding
PF12755	1	1	1	1	1	1	1	1	Vacuolar 14 Fab1-binding region
PF08302	1	1	1	1	1	1	1	1	Fungal tRNA ligase phosphodiesterase domain
PF08303	1	1	1	1	1	1	1	1	tRNA ligase kinase domain
PF09511	1	1	1	1	1	1	1	1	RNA ligase
PF00632	4	4	4	4	4	4	4	2	HECT-domain (ubiquitin-transferase)
PF01554	1	1	1	1	1	1	1	1	MatE
PF05291	1	1	1	1	1	1	1	1	Bystin
PF01713	1	1	1	1	1	1	1	1	Smr domain
PF03690	1	1	1	1	1	1	1	1	Uncharacterised protein family (UPF0160)
PF09359	1	1	1	1	1	1	1	1	VTC domain
PF02190	2	2	2	2	2	2	2	1	ATP-dependent protease La (LON) substrate-binding domain
PF05362	1	1	1	1	1	1	1	0	Lon protease (S16) C-terminal proteolytic domain
PF13541	0	0	0	0	0	0	0	0	Subunit ChlI of Mg-chelatase
PF13302	2	2	2	1	3	3	2	2	Acetyltransferase (GNAT) domain
PF00152	6	6	6	5	5	6	6	7	tRNA synthetases class II (D, K and N)
PF01336	6	6	7	4	7	6	5	6	OB-fold nucleic acid binding domain
PF06246	1	1	1	1	1	1	1	0	Isy1-like splicing family
PF08752	1	1	1	1	1	1	1	0	Coatomer gamma subunit appendage platform subdomain
PF13646	6	6	6	6	7	5	7	5	HEAT repeats
PF16381	1	1	1	1	1	1	1	0	Coatomer subunit gamma-1 C-terminal appendage platform
PF01465	0	0	1	0	1	1	0	0	GRIP domain
PF01512	1	1	1	1	1	1	1	1	Respiratory-chain NADH dehydrogenase 51 Kd subunit
PF10531	1	1	1	1	1	1	1	1	SLBB domain
PF10589	1	1	1	0	1	1	1	1	NADH-ubiquinone oxidoreductase-F iron-sulfur binding region
PF00436	1	1	1	0	1	1	1	1	Single-strand binding protein family
PF06090	0	0	1	0	1	1	0	0	Inositol-pentakisphosphate 2-kinase
PF00550	4	4	5	3	4	3	3	3	Phosphopantetheine attachment site
PF05327	1	1	1	1	1	1	1	1	RNA polymerase I specific transcription initiation factor RRN3
PF01734	1	1	1	2	2	2	1	1	Patatin-like phospholipase
PF01249	1	1	1	1	1	1	1	0	Ribosomal protein S21e
PF12998	0	0	1	1	1	1	2	1	Inhibitor of growth proteins N-terminal histone-binding
PF04241	1	1	1	1	1	1	1	0	Protein of unknown function (DUF423)
PF16575	2	2	2	2	2	2	2	1	mRNA cleavage and polyadenylation factor CLP1 P-loop
PF19303	1	1	1	1	1	1	1	1	Anticodon binding domain of methionyl tRNA ligase
PF18035	0	0	0	0	0	0	0	0	Bap31/Bap29 cytoplasmic coiled-coil domain
PF09439	6	6	7	5	8	8	7	8	Signal recognition particle receptor beta subunit
PF10180	1	1	1	1	1	1	1	1	WKF domain
PF05348	1	1	1	1	1	1	1	1	Proteasome maturation factor UMP1
PF08784	0	0	1	0	1	1	1	1	Replication protein A C terminal
PF01196	0	0	1	1	1	0	1	1	Ribosomal protein L17
PF15612	1	0	1	1	1	2	1	0	WSTF, HB1, Itc1p, MBD9 motif 1
PF02271	1	1	1	1	1	1	1	1	Ubiquinol-cytochrome C reductase complex 14kD subunit
PF08287	1	1	1	1	1	1	1	1	Spc19
PF13883	0	0	0	0	0	0	0	0	Pyridoxamine 5'-phosphate oxidase
PF01282	1	1	1	1	1	1	1	1	Ribosomal protein S24e
PF12330	0	1	1	1	1	0	1	1	Haspin like kinase domain
PF03941	1	1	1	1	1	1	1	1	Inner centromere protein, ARK binding region
PF10403	1	1	1	1	1	1	1	0	Rad4 beta-hairpin domain 1
PF10404	1	1	1	1	1	1	1	0	Rad4 beta-hairpin domain 2
PF10405	1	1	1	1	1	1	1	0	Rad4 beta-hairpin domain 3
PF00675	7	7	7	7	6	6	7	7	Insulinase (Peptidase family M16)
PF05193	7	7	7	7	6	6	6	7	Peptidase M16 inactive domain
PF08367	0	0	0	0	0	0	0	0	Peptidase M16C associated
PF18044	0	0	0	0	1	0	0	0	CCCH-type zinc finger
PF04366	3	3	3	4	3	3	3	3	Las17-binding protein actin regulator
PF02560	0	0	0	1	1	1	0	1	Cyanate lyase C-terminal domain
PF01966	1	1	1	0	1	1	1	0	HD domain
PF12917	0	0	1	0	1	1	1	0	HD containing hydrolase-like enzyme
PF13023	0	0	1	0	1	1	1	0	HD domain
PF10306	1	1	1	1	1	1	1	1	Hypothetical protein FLILHELTA
PF03876	1	1	2	2	2	1	1	2	SHS2 domain found in N terminus of Rpb7p/Rpc25p/MJ0397
PF01749	1	1	1	1	1	1	1	1	Importin beta binding domain
PF02985	6	5	5	6	6	6	6	5	HEAT repeat
PF16186	1	1	1	1	1	1	1	1	Atypical Arm repeat
PF03029	3	3	3	3	3	3	3	2	Conserved hypothetical ATP binding protein
PF00625	1	1	1	1	1	1	1	1	Guanylate kinase
PF09402	1	1	1	1	1	1	1	1	Man1-Src1p-C-terminal domain
PF12949	1	1	0	2	1	0	1	1	HeH/LEM domain
PF16491	1	1	1	1	1	1	1	1	CAAX prenyl protease N-terminal, five membrane helices
PF09495	1	1	1	1	1	1	1	1	Protein of unknown function (DUF2462)
PF01425	6	6	4	5	7	6	7	7	Amidase
PF08510	0	0	0	0	1	0	0	1	PIG-P
PF03649	1	1	0	1	0	1	1	1	Uncharacterised protein family (UPF0014)
PF03234	0	0	1	1	1	1	1	1	Cdc37 N terminal kinase binding
PF08564	1	1	1	1	1	1	1	1	Cdc37 C terminal domain
PF08565	1	1	1	1	1	1	1	1	Cdc37 Hsp90 binding domain
PF06026	1	1	1	1	1	1	1	1	Ribose 5-phosphate isomerase A (phosphoriboisomerase A)
PF08148	2	2	2	2	2	2	2	2	DSHCT (NUC185) domain
PF13234	2	2	2	2	2	2	2	2	rRNA-processing arch domain
PF00793	2	2	2	2	2	2	2	2	DAHP synthetase I family
PF15410	1	2	2	2	2	2	1	1	Pleckstrin homology domain
PF03556	1	1	1	1	1	1	1	1	Cullin binding
PF14555	1	2	2	3	3	3	2	3	UBA-like domain
PF04571	0	0	0	1	1	0	1	1	lipin, N-terminal conserved region
PF08235	0	1	1	1	1	1	1	1	LNS2 (Lipin/Ned1/Smp2)
PF16876	0	1	1	1	1	1	1	0	Lipin/Ned1/Smp2 multi-domain protein middle domain
PF01217	6	6	6	4	5	5	4	5	Clathrin adaptor complex small chain
PF04252	1	1	1	1	1	1	1	1	Predicted SAM-dependent RNA methyltransferase
PF13462	0	0	0	0	0	0	0	0	Thioredoxin
PF09431	1	1	1	1	1	1	1	1	Protein of unknown function (DUF2013)
PF03547	1	2	1	1	2	2	1	2	Membrane transport protein
PF04108	0	1	1	0	1	1	0	0	Autophagy protein ATG17-like domain
PF10377	1	1	1	1	1	1	1	1	Autophagy-related protein 11
PF03643	1	1	1	1	1	1	1	1	Vacuolar protein sorting-associated protein 26
PF01287	1	1	1	1	1	1	1	1	Eukaryotic elongation factor 5A hypusine, DNA-binding OB fold
PF07524	0	0	1	1	1	1	2	2	Bromodomain associated
PF08651	1	1	1	1	1	1	1	1	DASH complex subunit Duo1
PF00046	3	4	4	3	4	4	4	3	Homeodomain
PF08154	2	2	2	2	2	2	2	2	NLE (NUC135) domain
PF00587	4	4	4	4	4	4	4	4	tRNA synthetase class II core domain (G, H, P, S and T)
PF02403	1	1	1	1	1	1	1	1	Seryl-tRNA synthetase N-terminal domain
PF17903	2	2	2	1	2	1	2	2	Krr1 KH1 domain
PF04383	2	2	2	2	1	2	0	1	KilA-N domain
PF08799	2	2	2	2	2	2	2	2	pre-mRNA processing factor 4 (PRP4) like
PF09174	1	1	1	0	1	1	1	1	Maf1 regulator
PF00111	2	3	4	2	4	3	3	3	2Fe-2S iron-sulfur cluster binding domain
PF06999	1	2	2	2	2	2	1	2	Sucrase/ferredoxin-like
PF03874	1	1	1	0	2	1	2	2	RNA polymerase Rpb4
PF04109	1	1	1	0	1	0	0	0	Autophagy protein ATG9
PF04119	2	2	2	1	3	3	3	2	Heat shock protein 9/12
PF02569	1	1	0	1	1	1	1	1	Pantoate-beta-alanine ligase
PF08153	1	1	1	1	1	1	1	1	NGP1NT (NUC091) domain
PF00832	1	1	0	1	1	1	1	0	Ribosomal L39 protein
PF13771	0	0	1	2	3	1	1	1	PHD-like zinc-binding domain
PF14847	1	1	1	1	1	1	1	1	Ras-binding domain of Byr2
PF00766	1	1	1	1	1	1	1	1	Electron transfer flavoprotein FAD-binding domain
PF01012	2	2	2	2	2	2	2	2	Electron transfer flavoprotein domain
PF01843	2	2	2	2	2	2	2	2	DIL domain
PF00786	3	3	3	3	3	3	3	3	P21-Rho-binding domain
PF02200	2	2	1	2	2	1	1	1	STE like transcription factor
PF00940	1	1	1	1	1	1	1	1	DNA-dependent RNA polymerase
PF14700	1	1	1	1	1	1	1	1	DNA-directed RNA polymerase N-terminal
PF02852	2	2	2	2	3	2	2	4	Pyridine nucleotide-disulphide oxidoreductase, dimerisation domain
PF03828	2	2	2	2	2	2	2	2	Cid1 family poly A polymerase
PF01388	1	2	2	2	2	2	2	2	ARID/BRIGHT DNA binding domain
PF02373	1	2	4	5	5	5	5	5	JmjC domain, hydroxylase
PF02375	2	2	2	2	2	2	2	2	jmjN domain
PF02928	0	0	1	1	1	1	1	1	C5HC2 zinc finger
PF08429	1	1	1	1	1	1	1	1	PLU-1-like protein
PF09494	0	0	0	0	0	0	1	0	Slx4 endonuclease
PF01776	1	1	1	1	1	1	1	0	Ribosomal L22e protein family
PF00614	1	1	1	1	1	1	1	0	Phospholipase D Active site motif
PF05920	1	2	1	2	2	2	3	1	Homeobox KN domain
PF00860	0	0	0	1	0	1	2	1	Permease family
PF13892	1	1	1	1	1	1	1	0	DNA-binding domain
PF08551	0	0	1	1	1	1	1	0	Eukaryotic integral membrane protein (DUF1751)
PF05764	1	1	1	1	1	1	0	0	YL1 nuclear protein
PF08491	1	1	1	1	1	1	1	1	Squalene epoxidase
PF00815	1	1	1	1	1	1	1	1	Histidinol dehydrogenase
PF01502	1	1	1	1	1	1	1	1	Phosphoribosyl-AMP cyclohydrolase
PF01503	1	1	1	1	1	1	1	1	Phosphoribosyl-ATP pyrophosphohydrolase
PF14593	1	1	1	1	1	1	2	2	PH domain
PF12513	1	1	1	1	1	1	1	1	Mitochondrial degradasome RNA helicase subunit C terminal
PF18147	1	1	1	1	1	1	1	1	Suv3 C-terminal domain 1
PF09262	1	1	1	1	1	1	0	1	Peroxisome biogenesis factor 1, N-terminal
PF01200	1	1	1	1	1	1	1	0	Ribosomal protein S28e
PF12767	1	1	0	1	1	1	1	1	Transcriptional regulator of RNA polII, SAGA, subunit
PF03847	1	1	1	1	1	1	1	1	Transcription initiation factor TFIID subunit A
PF01208	1	1	1	1	1	1	1	1	Uroporphyrinogen decarboxylase (URO-D)
PF10342	4	3	3	1	2	3	0	2	Ser-Thr-rich glycosyl-phosphatidyl-inositol-anchored membrane family
PF10937	0	0	1	0	1	1	1	1	Ribosomal protein S36, mitochondrial
PF05255	1	1	1	1	1	0	1	1	Uncharacterised protein family (UPF0220)
PF00447	5	5	5	4	6	6	6	5	HSF-type DNA-binding
PF00656	1	1	1	1	1	1	2	1	Caspase domain
PF08213	1	1	1	1	1	1	1	1	Mitochondrial domain of unknown function (DUF1713)
PF02390	0	0	0	1	1	0	0	1	Putative methyltransferase
PF00626	2	2	2	2	2	2	2	2	Gelsolin repeat
PF04810	3	3	3	3	3	3	3	3	Sec23/Sec24 zinc finger
PF04811	3	3	3	3	3	3	3	3	Sec23/Sec24 trunk domain
PF04815	3	3	3	3	3	3	3	3	Sec23/Sec24 helical domain
PF08033	3	3	3	3	3	3	3	3	Sec23/Sec24 beta-sandwich domain
PF00476	1	1	1	1	1	1	1	1	DNA polymerase family A
PF18136	1	1	1	1	1	1	1	1	DNA mitochondrial polymerase exonuclease domain
PF02823	1	1	1	1	1	1	1	1	ATP synthase, Delta/Epsilon chain, beta-sandwich domain
PF04615	1	1	1	1	1	1	1	1	Utp14 protein
PF07973	4	4	3	3	2	2	2	3	Threonyl and Alanyl tRNA synthetase second additional domain
PF09088	1	1	1	1	1	1	1	1	MIF4G like
PF09090	1	1	1	1	1	1	1	1	MIF4G like
PF02040	0	0	0	0	0	0	0	0	Arsenical pump membrane protein
PF10058	1	1	1	0	1	1	1	1	Predicted integral membrane zinc-ribbon metal-binding protein
PF08149	1	1	1	1	1	1	1	1	BING4CT (NUC141) domain
PF16211	2	1	2	2	2	2	1	1	C-terminus of histone H2A
PF12756	1	1	1	1	1	1	1	1	C2H2 type zinc-finger (2 copies)
PF08147	1	1	1	1	1	1	1	1	DBP10CT (NUC160) domain
PF00611	3	3	2	2	3	3	4	2	Fes/CIP4, and EFC/F-BAR homology domain
PF13500	1	1	1	0	1	1	0	1	AAA domain
PF03081	1	1	1	1	1	1	1	1	Exo70 exocyst complex subunit
PF04840	1	1	1	1	1	1	1	1	Vps16, C-terminal region
PF04841	1	1	1	1	1	1	0	1	Vps16, N-terminal region
PF03568	1	1	1	1	1	1	1	1	Peptidase family C50
PF09333	1	1	1	1	1	1	1	1	Autophagy-related protein C terminal domain
PF13329	0	0	0	1	0	0	0	0	Autophagy-related protein 2 CAD motif
PF15786	1	1	1	1	1	1	1	0	PET assembly of cytochrome c oxidase, mitochondrial
PF08238	3	3	3	4	3	4	2	3	Sel1 repeat
PF04042	3	3	3	3	3	3	3	3	DNA polymerase alpha/epsilon subunit B
PF18018	1	1	1	1	1	1	1	1	DNA polymerase delta subunit OB-fold domain
PF04098	1	1	1	1	1	1	1	0	Rad52/22 family double-strand break repair protein
PF05328	1	1	1	1	1	1	1	1	CybS, succinate dehydrogenase cytochrome B small subunit
PF03798	2	2	1	1	3	2	2	2	TLC domain
PF08390	2	2	2	1	2	2	1	1	TRAM1-like protein
PF01406	1	1	1	1	1	0	1	1	tRNA synthetases class I (C) catalytic domain
PF09190	1	1	1	1	1	1	1	0	DALR domain
PF01679	1	1	2	1	2	2	1	0	Proteolipid membrane potential modulator
PF12621	2	2	2	2	2	2	3	3	Extracellular tail, of 10TM putative phosphate transporter
PF10302	2	2	2	1	2	2	2	1	DUF2407 ubiquitin-like domain
PF02746	4	4	4	4	3	4	4	4	Mandelate racemase / muconate lactonizing enzyme, N-terminal domain
PF13378	4	4	4	4	2	4	3	4	Enolase C-terminal domain-like
PF04003	3	3	3	3	3	3	3	3	Dip2/Utp12 Family
PF07885	0	0	1	1	1	1	0	0	Ion channel
PF14447	0	0	0	0	0	0	0	0	Prokaryotic RING finger family 4
PF10186	0	0	1	0	1	1	2	1	Vacuolar sorting 38 and autophagy-related subunit 14
PF01331	0	0	0	1	1	1	0	0	mRNA capping enzyme, catalytic domain
PF03919	0	0	0	0	1	1	1	1	mRNA capping enzyme, C-terminal domain
PF04096	1	1	1	1	1	1	1	1	Nucleoporin autopeptidase
PF12110	1	1	1	1	1	1	1	1	Nuclear protein 96
PF14821	1	1	1	1	1	1	1	1	Threonine synthase N terminus
PF00233	1	1	1	1	1	1	1	1	3'5'-cyclic nucleotide phosphodiesterase
PF01733	0	0	1	1	1	1	0	0	Nucleoside transporter
PF14222	0	0	0	0	0	0	1	0	Cell morphogenesis N-terminal
PF14225	0	0	0	0	0	0	0	0	Cell morphogenesis C-terminal
PF06732	1	1	1	1	1	1	1	1	Pescadillo N-terminus
PF16300	1	1	1	1	1	1	1	1	Type of WD40 repeat
PF00995	4	4	3	3	4	4	4	3	Sec1 family
PF00384	2	2	2	1	2	2	2	1	Molybdopterin oxidoreductase
PF09326	1	1	1	1	1	1	1	1	NADH-ubiquinone oxidoreductase subunit G, C-terminal
PF10588	1	1	1	1	1	1	1	1	NADH-ubiquinone oxidoreductase-G iron-sulfur binding region
PF13510	0	0	1	0	1	1	1	1	2Fe-2S iron-sulfur cluster binding domain
PF04750	1	1	1	1	1	1	1	1	FAR-17a/AIG1-like protein
PF01124	2	2	2	3	4	3	2	2	MAPEG family
PF18380	1	1	1	1	1	1	1	1	Holliday junction resolvase Gen1 C-terminal domain
PF06870	1	1	1	1	1	0	1	1	A49-like RNA polymerase I associated factor
PF13656	2	1	2	2	2	1	1	2	RNA polymerase Rpb3/Rpb11 dimerisation domain
PF02735	2	2	2	1	2	1	2	1	Ku70/Ku80 beta-barrel domain
PF03731	1	1	1	0	1	1	1	0	Ku70/Ku80 N-terminal alpha/beta domain
PF08785	1	1	1	1	1	1	1	1	Ku C terminal domain like
PF07217	1	1	1	1	1	1	1	1	Heterokaryon incompatibility protein Het-C
PF01694	1	1	2	2	3	1	2	2	Rhomboid family
PF05091	1	1	1	1	1	1	1	1	Eukaryotic translation initiation factor 3 subunit 7 (eIF-3)
PF06427	1	1	1	1	1	1	1	1	UDP-glucose:Glycoprotein Glucosyltransferase
PF18400	1	1	1	1	1	1	1	1	Thioredoxin-like domain
PF18401	1	1	1	1	1	1	1	1	Thioredoxin-like domain
PF18402	1	1	1	1	1	1	0	1	Thioredoxin-like domain
PF18403	1	1	1	1	1	1	1	1	Thioredoxin-like domain
PF18404	1	1	0	1	1	1	1	1	Glucosyltransferase 24
PF19271	0	0	0	0	0	0	0	0	Nis1 family
PF05739	4	4	3	4	5	3	3	3	SNARE domain
PF14523	0	0	0	0	1	0	1	1	Syntaxin-like protein
PF12814	1	1	1	1	1	1	1	1	Meiotic cell cortex C-terminal pleckstrin homology
PF15159	0	0	0	1	0	0	0	0	Phosphatidylinositol N-acetylglucosaminyltransferase subunit Y
PF00533	8	9	7	7	8	9	6	8	BRCA1 C Terminus (BRCT) domain
PF12738	4	4	2	3	4	4	2	2	twin BRCT domain
PF04628	2	1	2	2	3	1	1	2	Sedlin, N-terminal conserved region
PF03824	0	0	1	1	0	1	1	1	High-affinity nickel-transport protein
PF06479	1	1	1	1	1	1	1	1	Ribonuclease 2-5A
PF08615	0	0	0	0	1	1	0	1	Ribonuclease H2 non-catalytic subunit (Ylr154p-like)
PF04051	3	3	3	3	3	3	3	3	Transport protein particle (TRAPP) component
PF16891	2	2	3	3	3	2	2	2	Serine-threonine protein phosphatase N-terminal domain
PF00676	2	2	2	2	2	2	2	2	Dehydrogenase E1 component
PF16078	1	1	1	1	1	1	1	1	2-oxoglutarate dehydrogenase N-terminus
PF16870	1	1	1	1	1	1	1	1	2-oxoglutarate dehydrogenase C-terminal
PF08144	1	1	1	1	1	1	1	1	CPL (NUC119) domain
PF00708	1	1	1	0	1	1	1	0	Acylphosphatase
PF15405	2	2	2	2	2	2	2	2	Pleckstrin homology domain
PF08660	1	0	0	1	1	1	1	1	Oligosaccharide biosynthesis protein Alg14 like
PF00928	4	4	4	3	4	4	3	4	Adaptor complexes medium subunit family
PF06966	4	4	5	4	5	4	4	4	Protein of unknown function (DUF1295)
PF03239	1	1	1	1	1	1	1	1	Iron permease FTR1 family
PF03151	4	4	4	4	4	4	4	4	Triose-phosphate Transporter family
PF06221	0	0	0	1	1	0	1	1	Putative zinc finger motif, C2HC5-type
PF00275	1	1	1	1	1	1	1	1	EPSP synthase (3-phosphoshikimate 1-carboxyvinyltransferase)
PF01202	1	1	1	1	2	1	2	1	Shikimate kinase
PF01487	2	2	2	2	2	2	2	2	Type I 3-dehydroquinase
PF01488	1	2	1	3	3	3	3	3	Shikimate / quinate 5-dehydrogenase
PF01761	2	2	2	2	2	2	2	2	3-dehydroquinate synthase
PF08501	3	3	3	3	3	2	3	3	Shikimate dehydrogenase substrate binding domain
PF13685	2	2	2	2	2	3	3	3	Iron-containing alcohol dehydrogenase
PF18317	2	2	2	2	2	2	2	2	Shikimate 5'-dehydrogenase C-terminal domain
PF14560	1	1	2	2	1	1	1	1	Ubiquitin-like domain
PF17004	0	0	1	1	0	1	0	0	Putative TPR-like repeat
PF04059	0	0	1	1	1	0	0	1	RNA recognition motif 2
PF04506	1	1	0	0	1	1	1	1	Rft protein
PF02580	0	0	0	1	1	1	1	1	D-Tyr-tRNA(Tyr) deacylase
PF17125	1	1	1	1	1	1	1	1	N-terminal domain of 16S rRNA methyltransferase RsmF
PF10300	1	1	1	1	1	1	1	1	Protein of unknown function (DUF3808)
PF05686	1	2	2	2	2	3	1	1	Glycosyl transferase family 90
PF00567	1	1	1	1	1	1	1	1	Tudor domain
PF13230	1	1	0	1	1	1	1	0	Glutamine amidotransferases class-II
PF00828	2	2	2	2	2	2	2	2	Ribosomal proteins 50S-L15, 50S-L18e, 60S-L27A
PF12074	1	1	1	1	1	1	1	1	Generalcontrol nonderepressible 1 (Gcn1) N-terminal
PF00535	2	2	2	2	3	3	5	5	Glycosyl transferase family 2
PF11817	1	1	1	1	1	1	1	1	Foie gras liver health family 1
PF04437	1	1	0	1	1	0	1	1	RINT-1 / TIP-1 family
PF05843	1	1	1	1	2	1	1	1	Suppressor of forked protein (Suf)
PF01728	2	2	2	3	4	1	4	4	FtsJ-like methyltransferase
PF07780	1	1	1	1	1	1	1	1	Spb1 C-terminal domain
PF11861	1	1	1	1	1	1	1	1	Domain of unknown function (DUF3381)
PF00616	2	2	2	2	2	2	2	2	GTPase-activator protein for Ras-like GTPase
PF03836	2	2	2	2	2	2	2	2	RasGAP C-terminus
PF02358	1	1	1	1	1	1	1	1	Trehalose-phosphatase
PF13175	4	4	4	3	2	4	4	2	AAA ATPase domain
PF13555	1	1	1	1	1	1	1	1	P-loop containing region of AAA domain
PF00349	2	2	2	2	2	2	2	3	Hexokinase
PF03727	2	2	2	2	2	2	2	3	Hexokinase
PF06645	0	0	0	0	1	0	0	0	Microsomal signal peptidase 12 kDa subunit (SPC12)
PF10336	0	0	1	1	1	1	1	1	Protein of unknown function (DUF2420)
PF04434	1	1	1	1	1	1	0	0	SWIM zinc finger
PF05653	0	0	1	1	3	3	3	2	Magnesium transporter NIPA
PF00573	2	2	2	2	2	2	2	1	Ribosomal protein L4/L1 family
PF00380	2	2	2	2	2	2	2	2	Ribosomal protein S9/S16
PF07738	1	1	2	2	2	2	2	2	Sad1 / UNC-like C-terminal
PF01204	2	2	2	2	2	2	2	2	Trehalase
PF07492	1	1	1	1	1	1	1	1	Neutral trehalase Ca2+ binding domain
PF00466	2	2	2	3	3	3	2	3	Ribosomal protein L10
PF17777	2	2	2	2	2	2	2	2	Insertion domain in 60S ribosomal protein L10P
PF01743	1	1	1	1	1	1	1	1	Poly A polymerase head domain
PF07934	1	1	1	1	1	1	1	1	8-oxoguanine DNA glycosylase, N-terminal domain
PF00572	2	2	2	2	2	2	2	2	Ribosomal protein L13
PF08661	0	0	0	0	1	1	1	1	Replication factor A protein 3
PF08790	0	0	0	1	1	1	1	1	LYAR-type C2HC zinc finger
PF01135	0	0	0	0	1	1	0	0	Protein-L-isoaspartate(D-aspartate) O-methyltransferase (PCMT)
PF08498	1	1	1	1	1	1	1	1	Sterol methyltransferase C-terminal
PF04147	1	1	1	1	1	1	1	1	Nop14-like family
PF00613	1	2	2	2	2	2	2	2	Phosphoinositide 3-kinase family, accessory domain (PIK domain)
PF00792	0	1	0	1	1	1	1	1	Phosphoinositide 3-kinase C2
PF01853	3	3	2	2	2	2	3	3	MOZ/SAS family
PF11717	2	1	2	2	2	2	2	2	RNA binding activity-knot of a chromodomain
PF17772	2	2	1	1	1	1	2	2	MYST family zinc finger domain
PF08737	0	0	0	1	1	1	1	0	Rgp1
PF02515	0	0	0	0	0	0	0	0	CoA-transferase family III
PF01793	1	1	1	1	1	1	1	1	Glycolipid 2-alpha-mannosyltransferase
PF08656	0	0	0	1	1	0	1	1	DASH complex subunit Dad3
PF14570	1	1	1	1	1	0	1	1	RING/Ubox like zinc-binding domain
PF09736	1	1	1	1	1	1	1	1	Pre-mRNA-splicing factor of RES complex
PF09734	1	1	1	1	1	1	1	1	RNA polymerase III transcription factor (TF)IIIC subunit HTH domain
PF17682	1	1	1	0	1	1	1	1	Tau95 Triple barrel domain
PF01063	2	2	2	2	2	1	2	2	Amino-transferase class IV
PF03641	1	1	1	0	1	1	1	1	Possible lysine decarboxylase
PF18306	0	0	0	0	0	0	0	0	SLOG cluster4 family
PF05007	1	1	1	1	1	1	0	1	Mannosyltransferase (PIG-M)
PF02284	1	1	1	1	1	1	1	0	Cytochrome c oxidase subunit Va
PF02179	1	2	2	3	3	3	3	3	BAG domain
PF03222	1	0	0	1	1	1	1	1	Tryptophan/tyrosine permease family
PF07052	1	1	1	1	1	1	1	1	Hepatocellular carcinoma-associated antigen 59
PF17237	0	0	0	0	0	0	0	0	Family of unknown function (DUF5310)
PF01451	1	0	1	1	1	1	1	1	Low molecular weight phosphotyrosine protein phosphatase
PF02755	1	1	1	0	1	1	1	1	RPEL repeat
PF01087	0	0	0	0	0	0	0	0	Galactose-1-phosphate uridyl transferase, N-terminal domain
PF02744	0	0	0	0	0	0	0	0	Galactose-1-phosphate uridyl transferase, C-terminal domain
PF13540	3	4	4	3	4	4	3	4	Regulator of chromosome condensation (RCC1) repeat
PF00136	4	4	4	4	4	4	4	4	DNA polymerase family B
PF03104	3	3	3	3	3	3	3	3	DNA polymerase family B, exonuclease domain
PF14260	0	1	2	2	1	1	2	1	C4-type zinc-finger of DNA polymerase delta
PF10313	1	1	1	1	1	1	1	1	Uncharacterised protein domain (DUF2415)
PF05670	0	1	1	1	1	1	1	1	NFACT protein RNA binding domain
PF13934	1	1	1	1	1	1	1	1	Nuclear pore complex assembly
PF00166	1	1	1	1	1	1	1	1	Chaperonin 10 Kd subunit
PF13862	1	1	1	1	1	1	1	1	BCCIP
PF01507	1	1	2	1	2	2	1	1	Phosphoadenosine phosphosulfate reductase family
PF01115	1	1	1	1	1	1	1	1	F-actin capping protein, beta subunit
PF16450	5	5	5	5	5	5	5	4	Proteasomal ATPase OB C-terminal domain
PF05129	0	0	0	0	0	1	0	1	Transcription elongation factor Elf1 like
PF00412	3	2	2	2	4	4	4	4	LIM domain
PF10445	1	1	1	1	0	1	0	0	Protein of unknown function (DUF2456)
PF00342	1	1	1	1	1	1	1	1	Phosphoglucose isomerase
PF07575	0	0	0	0	0	0	0	0	Nup85 Nucleoporin
PF10428	1	1	1	1	1	1	1	1	RAM signalling pathway protein
PF05347	3	2	2	2	3	3	4	2	Complex 1 protein (LYR family)
PF02732	2	2	2	3	3	3	3	3	ERCC4 domain
PF15801	0	0	0	0	1	0	0	0	zf-MYND-like zinc finger, mRNA-binding
PF01722	3	2	3	2	3	2	2	2	BolA-like protein
PF03215	1	1	1	1	1	1	2	3	Rad17 P-loop domain
PF06842	1	0	1	1	0	0	1	0	Protein of unknown function (DUF1242)
PF01431	1	1	1	1	1	1	1	1	Peptidase family M13
PF05649	1	1	1	1	1	1	1	1	Peptidase family M13
PF02076	0	0	0	2	2	1	0	1	Pheromone A receptor
PF11262	1	0	1	1	1	1	1	1	Transcription factor/nuclear export subunit protein 2
PF11732	1	1	1	1	1	1	1	1	Transcription- and export-related complex subunit
PF16134	1	1	1	1	1	1	1	1	THO complex subunit 2 N-terminus
PF10355	1	1	1	1	0	1	2	1	Protein of unknown function (Ytp1)
PF00288	3	3	3	4	4	4	4	4	GHMP kinases N terminal domain
PF08544	3	3	2	2	2	2	2	1	GHMP kinases C terminal
PF10509	0	0	0	0	0	0	0	0	Galactokinase galactose-binding signature
PF03358	3	3	3	2	2	2	1	2	NADPH-dependent FMN reductase
PF00017	0	0	0	0	0	0	0	0	SH2 domain
PF14632	1	1	1	1	1	1	1	1	Acidic N-terminal SPT6
PF14633	1	1	1	1	1	1	1	1	SH2 domain
PF14635	1	1	1	1	1	1	1	1	Helix-hairpin-helix motif
PF14639	0	0	0	0	0	0	0	0	Holliday-junction resolvase-like of SPT6
PF14641	1	1	1	1	1	1	1	1	Helix-turn-helix DNA-binding domain of SPT6
PF17674	0	0	0	0	0	0	0	0	HHH domain
PF04419	0	0	0	1	0	0	2	0	4F5 protein related disordered region
PF12907	0	0	0	0	1	1	0	1	Zinc-binding
PF08507	1	1	1	0	1	1	0	0	COPI associated protein
PF01300	1	1	1	1	1	0	1	1	Telomere recombination
PF03481	1	1	1	1	1	0	1	1	Putative GTP-binding controlling metal-binding
PF09805	1	1	1	1	2	2	1	1	Nucleolar protein 12 (25kDa)
PF13177	2	2	3	4	3	3	3	2	DNA polymerase III, delta subunit
PF18263	1	1	1	1	1	1	1	1	MCM6 C-terminal winged-helix domain
PF01765	1	1	1	1	1	1	1	1	Ribosome recycling factor
PF01267	0	0	1	1	1	1	1	1	F-actin capping protein alpha subunit
PF05873	1	1	1	1	1	1	1	1	ATP synthase D chain, mitochondrial (ATP5H)
PF07946	1	1	1	1	1	1	1	1	Protein of unknown function (DUF1682)
PF06032	0	0	0	0	0	0	0	0	Protein of unknown function (DUF917)
PF08145	1	1	1	1	1	1	1	1	BOP1NT (NUC169) domain
PF11559	0	0	0	1	1	1	1	1	Afadin- and alpha -actinin-Binding
PF03143	4	4	4	4	4	4	4	4	Elongation factor Tu C-terminal domain
PF08938	1	1	1	0	1	0	0	1	HBS1 N-terminus
PF07792	0	0	0	0	1	1	1	1	Docking domain of Afi1 for Arf3 in vesicle trafficking
PF08616	0	1	1	1	2	1	2	2	Stabilization of polarity axis
PF10998	0	0	0	0	1	0	1	0	Protein of unknown function (DUF2838)
PF03271	1	1	1	1	1	1	1	1	EB1-like C-terminal motif
PF01150	2	2	2	2	2	2	2	2	GDA1/CD39 (nucleoside phosphatase) family
PF04072	0	0	1	1	1	1	0	0	Leucine carboxyl methyltransferase
PF00319	2	2	2	1	2	2	2	2	SRF-type transcription factor (DNA-binding and dimerisation domain)
PF04442	1	1	1	1	1	1	1	1	Cytochrome c oxidase assembly protein CtaG/Cox11
PF01015	1	1	1	1	1	1	1	1	Ribosomal S3Ae family
PF01433	2	2	1	2	3	2	1	2	Peptidase family M1 domain
PF11838	1	1	1	1	2	1	1	2	ERAP1-like C-terminal domain
PF17900	2	1	2	2	5	2	1	3	Peptidase M1 N-terminal domain
PF01227	1	1	1	1	1	0	1	1	GTP cyclohydrolase I
PF01780	1	1	1	1	1	1	1	1	Ribosomal L37ae protein family
PF13668	2	2	2	2	3	2	3	3	Ferritin-like domain
PF01641	1	1	1	1	1	1	1	1	SelR domain
PF11001	1	1	1	1	1	1	1	1	Protein of unknown function (DUF2841)
PF16906	1	1	1	1	1	1	1	1	Ribosomal proteins L26 eukaryotic, L24P archaeal
PF00923	1	1	1	1	1	1	2	1	Transaldolase/Fructose-6-phosphate aldolase
PF10338	1	1	1	1	1	1	1	1	Protein of unknown function (DUF2423)
PF01592	1	1	1	1	1	1	1	1	NifU-like N terminal domain
PF08640	1	1	1	1	1	1	1	1	U3 small nucleolar RNA-associated protein 6
PF05620	1	1	1	1	1	1	1	1	SRP-independent targeting protein 2/TMEM208
PF01253	3	3	3	3	3	3	3	2	Translation initiation factor SUI1
PF02144	1	1	1	1	1	1	1	1	Repair protein Rad1/Rec1/Rad17
PF10262	0	0	0	1	1	1	1	1	Rdx family
PF04101	1	1	1	1	1	1	1	0	Glycosyltransferase family 28 C-terminal domain
PF01778	1	1	1	1	1	1	1	1	Ribosomal L28e protein family
PF01798	3	3	3	3	3	3	3	3	snoRNA binding domain, fibrillarin
PF09785	1	1	1	1	1	1	1	1	Prp31 C terminal domain
PF10443	1	1	1	1	1	1	1	1	RNA12 protein
PF03657	1	1	1	1	1	1	1	1	UPF0113 PUA domain
PF17833	1	1	1	1	1	1	1	1	UPF0113 Pre-PUA domain
PF13812	5	5	6	5	6	6	6	5	Pentatricopeptide repeat domain
PF04053	2	2	2	2	2	2	2	2	Coatomer WD associated region
PF04006	1	1	1	1	1	1	1	1	Mpp10 protein
PF04756	1	1	1	1	1	1	1	1	OST3 / OST6 family, transporter family
PF10516	1	1	1	1	1	1	0	1	SHNi-TPR
PF06052	1	1	1	1	1	1	1	1	3-hydroxyanthranilic acid dioxygenase
PF04073	1	1	1	1	1	1	1	0	Aminoacyl-tRNA editing domain
PF09180	1	1	1	1	1	1	1	0	Prolyl-tRNA synthetase, C-terminal
PF11785	0	0	0	0	0	0	0	0	Aft1 osmotic stress response (OSM) domain
PF11786	1	1	1	1	1	1	1	1	Aft1 HRA domain
PF17389	1	1	2	1	2	1	3	2	Bacterial alpha-L-rhamnosidase 6 hairpin glycosidase domain
PF07173	1	2	1	2	3	1	2	0	Glycine-rich domain-containing protein-like
PF14743	0	0	0	0	0	0	1	0	DNA ligase OB-like domain
PF07683	2	2	2	1	1	1	1	1	Cobalamin synthesis protein cobW C-terminal domain
PF11894	1	1	1	1	1	1	1	1	Nuclear pore complex scaffold, nucleoporins 186/192/205
PF00719	1	1	1	1	1	1	1	1	Inorganic pyrophosphatase
PF07061	1	0	1	0	1	1	0	1	Swi5
PF01026	2	2	2	2	2	2	2	2	TatD related DNase
PF03881	1	1	1	1	1	1	1	1	Fructosamine kinase
PF03009	3	2	2	4	4	4	3	3	Glycerophosphoryl diester phosphodiesterase family
PF07571	0	0	1	1	1	1	1	1	TAF6 C-terminal HEAT repeat domain
PF03398	0	0	1	1	1	1	1	1	Regulator of Vps4 activity in the MVB pathway
PF01885	1	1	1	1	1	1	1	1	RNA 2'-phosphotransferase, Tpt1 / KptA family
PF05182	0	0	1	1	1	1	1	1	Fip1 motif
PF11204	1	1	1	0	1	0	1	2	Protein of unknown function (DUF2985)
PF08101	0	0	0	0	0	0	0	0	Domain of unknown function (DUF1708)
PF05132	1	1	1	1	1	1	1	1	RNA polymerase III RPC4
PF14852	1	1	1	1	1	1	1	1	Fis1 N-terminal tetratricopeptide repeat
PF14853	1	1	1	1	1	1	1	1	Fis1 C-terminal tetratricopeptide repeat
PF03907	0	0	0	0	1	0	0	0	Spo7-like protein
PF10602	2	2	2	2	1	2	2	2	26S proteasome subunit RPN7
PF19445	1	1	1	1	1	1	1	1	C-terminal region of eIF3h
PF00926	1	1	1	1	1	1	1	1	3,4-dihydroxy-2-butanone 4-phosphate synthase
PF10256	0	0	0	1	1	0	0	0	Golgin subfamily A member 7/ERF4 family
PF00255	2	2	1	3	2	2	1	2	Glutathione peroxidase
PF04979	0	0	0	1	1	1	0	0	Protein phosphatase inhibitor 2 (IPP-2)
PF00262	1	1	1	1	1	1	1	1	Calreticulin family
PF00314	1	1	1	1	1	0	0	0	Thaumatin family
PF08596	1	1	1	1	1	1	1	1	Lethal giant larvae(Lgl) like, C-terminal
PF01323	1	1	1	1	0	1	1	1	DSBA-like thioredoxin domain
PF11312	1	1	1	1	1	1	1	0	Putative SAM-dependent methyltransferase
PF08743	1	1	2	2	2	2	2	1	Nse4 C-terminal
PF15412	0	0	0	0	0	0	0	0	Binding domain of Nse4/EID3 to Nse3-MAGE
PF04152	1	1	1	1	1	1	1	1	Mre11 DNA-binding presumed domain
PF04387	1	1	1	1	1	1	1	1	Protein tyrosine phosphatase-like protein, PTPLA
PF00231	1	1	1	1	1	1	1	1	ATP synthase
PF19050	1	0	1	0	1	0	0	0	PhoD related phosphatase
PF04139	2	1	1	2	2	2	2	1	Rad9
PF02990	0	0	0	0	0	0	0	0	Endomembrane protein 70
PF12460	1	1	1	1	1	1	1	1	RNAPII transcription regulator C-terminal
PF14500	1	1	1	1	1	1	1	1	Dos2-interacting transcription regulator of RNA-Pol-II
PF01218	1	1	1	1	1	1	1	1	Coproporphyrinogen III oxidase
PF05470	1	1	1	1	1	1	1	1	Eukaryotic translation initiation factor 3 subunit 8 N-terminus
PF04410	1	2	2	2	2	2	2	2	Gar1/Naf1 RNA binding region
PF14566	1	1	1	1	1	1	1	1	Inositol hexakisphosphate
PF07080	0	0	0	0	1	0	2	0	Protein of unknown function (DUF1348)
PF00408	1	1	1	1	1	1	2	1	Phosphoglucomutase/phosphomannomutase, C-terminal domain
PF01875	0	0	0	1	1	1	1	1	Memo-like protein
PF00183	2	2	2	2	2	2	2	2	Hsp90 protein
PF04777	0	1	2	1	1	0	0	1	Erv1 / Alr family
PF15458	1	1	1	1	1	1	1	1	Nineteen complex-related protein 2
PF12735	0	1	1	1	0	0	0	0	TRAPP trafficking subunit Trs65
PF00191	1	1	1	1	1	1	1	1	Annexin
PF16679	1	1	1	1	1	1	1	1	DNA replication factor Cdt1 C-terminal domain
PF03879	1	1	1	1	1	1	1	1	Cgr1 family
PF03370	2	2	2	2	2	2	2	2	Carbohydrate/starch-binding module (family 21)
PF16760	2	2	2	2	2	1	2	2	Starch/carbohydrate-binding module (family 53)
PF08209	0	0	0	0	1	1	0	1	Sgf11 (transcriptional regulation protein)
PF02724	1	1	1	2	1	1	1	1	CDC45-like protein
PF07713	1	1	1	1	1	1	1	1	Protein of unknown function (DUF1604)
PF04683	1	1	1	0	1	1	0	1	Proteasome complex subunit Rpn13 ubiquitin receptor
PF16550	1	1	1	1	1	1	1	1	UCH-binding domain
PF06047	1	1	1	1	1	1	1	1	NF-kappa-B-activating protein C-terminal domain
PF03364	1	2	2	0	1	1	0	1	Polyketide cyclase / dehydrase and lipid transport
PF01896	1	1	1	1	1	1	1	1	DNA primase small subunit
PF10356	0	0	0	1	1	0	0	0	Protein of unknown function (DUF2034)
PF09445	1	1	1	1	1	1	1	1	RNA cap guanine-N2 methyltransferase
PF02544	2	2	2	2	2	2	2	2	3-oxo-5-alpha-steroid 4-dehydrogenase
PF03297	1	1	1	1	1	1	1	1	S25 ribosomal protein
PF06699	0	0	1	1	1	0	0	1	GPI biosynthesis protein family Pig-F
PF08449	4	4	4	4	4	4	3	4	UAA transporter family
PF00181	2	2	2	2	2	2	2	2	Ribosomal Proteins L2, RNA binding domain
PF03947	2	2	2	2	2	2	2	2	Ribosomal Proteins L2, C-terminal domain
PF00704	5	6	5	5	6	5	5	5	Glycosyl hydrolases family 18
PF04430	1	0	1	1	1	1	1	1	Protein of unknown function (DUF498/DUF598)
PF14681	1	2	2	2	3	2	3	1	Uracil phosphoribosyltransferase
PF00892	1	1	1	3	1	1	2	1	EamA-like transporter family
PF01937	2	2	2	1	2	2	2	2	Damage-control phosphatase ARMT1-like domain
PF00163	1	2	2	2	2	2	2	2	Ribosomal protein S4/S9 N-terminal domain
PF01157	1	1	1	1	1	1	1	1	Ribosomal protein L21e
PF12009	0	1	1	0	1	1	1	0	Telomerase ribonucleoprotein complex - RNA binding domain
PF00006	4	4	4	4	4	4	4	4	ATP synthase alpha/beta family, nucleotide-binding domain
PF02874	4	4	4	4	4	4	4	4	ATP synthase alpha/beta family, beta-barrel domain
PF16886	1	1	1	1	1	1	1	1	ATPsynthase alpha/beta subunit N-term extension
PF07798	2	2	2	2	2	2	2	2	Protein of unknown function (DUF1640)
PF14622	1	1	0	1	2	2	1	2	Ribonuclease-III-like
PF02921	1	1	1	1	1	1	1	1	Ubiquinol cytochrome reductase transmembrane region
PF07200	1	1	1	1	1	1	1	1	Modifier of rudimentary (Mod(r)) protein
PF11815	1	1	1	1	1	1	1	1	Domain of unknown function (DUF3336)
PF01214	2	2	1	2	2	2	2	2	Casein kinase II regulatory subunit
PF11274	0	0	0	0	1	0	0	1	Protein of unknown function (DUF3074)
PF00994	3	2	3	3	3	3	3	3	Probable molybdopterin binding domain
PF05383	2	2	2	2	2	2	2	2	La domain
PF16414	1	1	1	0	1	1	1	1	Niemann-Pick C1 N terminus
PF01636	3	2	4	3	4	6	5	5	Phosphotransferase enzyme family
PF00731	1	1	1	1	1	1	1	1	AIR carboxylase
PF17769	1	1	1	1	1	1	1	1	Phosphoribosylaminoimidazole carboxylase C-terminal domain
PF00403	4	5	5	1	5	5	3	5	Heavy-metal-associated domain
PF08653	1	1	1	1	1	1	1	1	DASH complex subunit Dam1
PF05179	1	1	1	1	1	1	1	1	RNA pol II accessory factor, Cdc73 family, C-terminal
PF10350	1	1	1	1	1	0	1	1	Putative death-receptor fusion protein (DUF2428)
PF00334	1	1	1	1	1	1	1	1	Nucleoside diphosphate kinase
PF00723	1	1	1	1	1	1	1	1	Glycosyl hydrolases family 15
PF00246	1	1	1	1	1	1	1	1	Zinc carboxypeptidase
PF06658	1	1	1	1	1	1	1	1	Protein of unknown function (DUF1168)
PF03801	1	1	1	1	1	1	1	1	HEC/Ndc80p family
PF10104	1	1	1	1	1	0	1	1	Di-sulfide bridge nucleocytoplasmic transport domain
PF03803	0	1	1	0	1	1	1	1	Scramblase
PF01058	1	1	1	1	1	1	1	1	NADH ubiquinone oxidoreductase, 20 Kd subunit
[truncated: 1,798 more rows]

## Sheet: Table S4
Iprscan	N. adeliensis	N.tulchinskyi	N. liquefaciens	N. albida	N. vishniacii	N.antarctica	N. randhawae	N. friedmannii	descriptions
IPR028600	1	1	1	1	1	1	1	0	Cytosolic Fe-S cluster assembly factor NUBP2/Cfd1, eukaryotes
IPR002680	1	1	1	1	1	1	1	0	Alternative oxidase
IPR038659	1	1	1	1	1	1	1	0	Alternative oxidase superfamily
IPR007698	1	1	1	1	1	2	1	0	Alanine dehydrogenase/pyridine nucleotide transhydrogenase, NAD(H)-binding domain
IPR007886	1	1	1	1	1	1	1	0	Alanine dehydrogenase/pyridine nucleotide transhydrogenase, N-terminal
IPR005595	1	1	1	1	1	1	1	0	Translocon-associated protein (TRAP), alpha subunit
IPR012720	1	1	1	1	1	1	1	0	T-complex protein 1, eta subunit
IPR003038	1	1	1	1	1	1	1	0	DAD/Ost2
IPR027370	1	1	1	2	2	3	2	0	RING-type zinc-finger, LisH dimerisation motif
IPR013843	1	1	1	1	1	1	1	0	Ribosomal protein S4e, N-terminal
IPR011388	1	1	1	1	1	1	1	0	Sphingolipid delta4-desaturase
IPR013866	1	1	1	1	1	1	1	0	Sphingolipid delta4-desaturase, N-terminal
IPR017898	1	1	1	1	1	1	1	0	Vacuolar protein sorting-associated, VPS28, N-terminal
IPR038358	1	1	1	1	1	1	1	0	VPS28, N-terminal domain superfamily
IPR002043	1	1	1	1	1	1	1	0	Uracil-DNA glycosylase family 1
IPR005122	2	2	2	2	2	2	1	0	Uracil-DNA glycosylase-like
IPR033466	1	1	1	1	1	1	1	0	Cornichon, conserved site
IPR006095	1	1	1	1	1	1	1	0	Glutamate/phenylalanine/leucine/valine dehydrogenase
IPR006097	1	1	1	1	1	1	1	0	Glutamate/phenylalanine/leucine/valine dehydrogenase, dimerisation domain
IPR014362	1	1	1	1	1	1	1	0	Glutamate dehydrogenase
IPR033922	1	1	1	1	1	1	1	0	NAD(P) binding domain of glutamate dehydrogenase
IPR019339	1	1	1	1	1	1	1	0	CBF1-interacting co-repressor CIR, N-terminal domain
IPR002740	1	1	1	1	1	1	1	0	EVE domain
IPR004531	1	1	1	1	1	1	1	0	Phenylalanyl-tRNA synthetase, class IIc, beta subunit, archae/euk cytosolic
IPR027277	1	1	1	1	1	1	1	0	Nicotinate-nucleotide pyrophosphorylase/Putative pyrophosphorylase ModD
IPR004567	1	1	1	1	1	1	1	0	Type II pantothenate kinase
IPR000909	1	1	1	1	1	1	1	0	Phosphatidylinositol-specific phospholipase C, X domain
IPR031915	1	1	1	1	1	1	1	0	Cryptic loci regulator 2, N-terminal
IPR001510	1	1	1	1	1	1	1	0	Zinc finger, PARP-type
IPR000058	1	1	1	1	2	1	1	0	Zinc finger, AN1-type
IPR035896	1	1	1	1	2	1	1	0	AN1-like Zinc finger
IPR019495	1	1	1	1	1	1	1	0	Exosome complex component CSL4, C-terminal
IPR026873	1	1	1	1	1	1	1	0	Geranylgeranyl transferase type-2 subunit beta
IPR019049	1	1	1	1	1	1	1	0	Nucleoporin protein Ndc1-Nup
IPR006811	1	1	1	1	1	1	1	0	RNA polymerase II subunit A
IPR004631	1	1	1	2	1	1	2	0	4-aminobutyrate aminotransferase, eukaryotic
IPR031950	1	1	1	1	1	1	1	0	116kDa U5 small nuclear ribonucleoprotein component, N-terminal
IPR035655	1	1	1	1	1	1	1	0	116kDa U5 small nuclear ribonucleoprotein component, C-terminal
IPR022209	1	1	1	1	1	1	1	0	Pre-mRNA splicing factor
IPR018809	1	1	1	1	1	1	1	0	Protein of unknown function DUF2406
IPR032282	1	1	1	1	1	1	1	0	Hydroxyacylglutathione hydrolase, C-terminal domain
IPR021715	1	1	1	1	1	1	1	0	Pre-mRNA-splicing factor SLU7 domain
IPR001347	1	1	1	1	1	1	1	0	Sugar isomerase (SIS)
IPR035466	1	1	1	1	1	1	1	0	GlmS/AgaS, SIS domain 1
IPR035490	1	1	1	1	1	1	1	0	GlmS/FrlB, SIS domain 2
IPR002669	1	1	1	1	1	1	1	0	Urease accessory protein UreD
IPR001210	1	1	1	1	1	1	1	0	Ribosomal protein S17e
IPR018273	1	1	1	1	1	1	1	0	Ribosomal protein S17e, conserved site
IPR036401	1	1	1	1	1	1	1	0	Ribosomal protein S17e-like superfamily
IPR034100	1	1	1	1	1	1	1	0	Small nuclear ribonucleoprotein F
IPR024657	1	1	1	1	1	1	1	0	COMPASS complex Set1 subunit, N-SET domain
IPR004815	1	1	1	1	1	1	1	0	Lon protease, bacterial/eukaryotic-type
IPR008269	1	1	1	1	1	1	1	0	Peptidase S16, Lon proteolytic domain
IPR027503	1	1	1	1	1	1	1	0	Lon protease homologue, chloroplastic/mitochondrial
IPR009360	1	1	1	1	1	1	1	0	Pre-mRNA-splicing factor Isy1
IPR037200	1	1	1	1	1	1	1	0	Pre-mRNA-splicing factor Isy1 superfamily
IPR013040	1	1	1	1	1	1	1	0	Coatomer, gamma subunit, appendage, Ig-like subdomain
IPR017106	1	1	1	1	1	1	1	0	Coatomer gamma subunit
IPR032154	1	1	1	1	1	1	1	0	Coatomer subunit gamma, C-terminal
IPR037067	1	1	1	1	1	1	1	0	Coatomer, gamma subunit, appendage domain superfamily
IPR006696	1	1	1	1	1	1	1	0	Protein of unknown function DUF423
IPR014646	1	1	1	1	1	1	1	0	Replication factor A protein 2
IPR018325	1	1	1	1	1	1	1	0	Rad4/PNGase transglutaminase-like fold
IPR018326	1	1	1	1	1	1	1	0	Rad4 beta-hairpin domain 1
IPR018327	1	1	1	1	1	1	1	0	Rad4 beta-hairpin domain 2
IPR018328	1	1	1	1	1	1	1	0	Rad4 beta-hairpin domain 3
IPR036985	1	1	1	1	1	1	1	0	Transglutaminase-like superfamily
IPR030843	1	1	1	1	1	1	1	0	PAN2-PAN3 deadenylation complex catalytic subunit PAN2
IPR002671	1	1	1	1	1	1	1	0	Ribosomal protein L22e
IPR038526	1	1	1	1	1	1	1	0	Ribosomal protein L22e superfamily
IPR020838	1	1	1	1	1	1	1	0	DBINO domain
IPR016298	1	1	1	1	1	1	1	0	Histidine biosynthesis trifunctional-protein
IPR000289	1	1	1	1	1	1	1	0	Ribosomal protein S28e
IPR027281	1	1	1	1	1	1	1	0	Saccharopine dehydrogenase [NAD(+), L-lysine-forming]
IPR031568	1	1	1	1	1	1	1	0	Protein Pet117, mitochondrial
IPR015273	1	1	1	1	1	1	1	0	Cysteinyl-tRNA synthetase, class Ia, DALR
IPR000612	1	2	2	1	2	2	2	0	Proteolipid membrane potential modulator
IPR031545	1	1	1	1	1	1	1	0	Putative TPR-like repeat
IPR026869	1	1	1	1	1	1	1	0	Putative glutamine amidotransferase type 2
IPR003204	1	1	1	1	1	1	1	0	Cytochrome c oxidase, subunit Va/VI
IPR036545	1	1	1	1	1	1	1	0	Cytochrome c oxidase, subunit Va/VI superfamily
IPR035144	1	1	1	1	1	1	1	0	Proteasome subunit alpha 1
IPR002316	1	1	1	1	1	1	1	0	Proline-tRNA ligase, class IIa
IPR004499	1	1	1	1	1	1	1	0	Proline-tRNA ligase, class IIa, archaeal-type
IPR007214	1	1	1	1	1	1	1	0	YbaK/aminoacyl-tRNA synthetase-associated domain
IPR016061	1	1	1	1	1	1	1	0	Proline-tRNA ligase, class II, C-terminal
IPR017449	1	1	1	1	1	1	1	0	Prolyl-tRNA synthetase, class II
IPR033721	1	1	1	1	1	1	1	0	Prolyl-tRNA synthetase, catalytic domain
IPR036754	1	1	1	1	1	1	1	0	YbaK/aminoacyl-tRNA synthetase-associated domain superfamily
IPR021463	1	1	1	1	1	1	1	0	Putative SAM-dependent methyltransferase
IPR011877	1	1	1	1	1	1	1	0	Ribokinase
IPR039361	2	2	2	3	3	3	2	0	Cyclin
IPR032189	1	1	1	1	1	1	1	0	DNA mismatch repair protein Mlh1, C-terminal
IPR006906	1	1	1	1	1	1	1	0	Timeless, N-terminal
IPR017383	1	1	1	1	1	1	1	0	Actin-related protein 2/3 complex subunit 1
IPR004939	1	1	1	1	1	1	1	0	APC10/DOC domain
IPR016901	1	1	1	1	1	1	1	0	Anaphase-promoting complex subunit APC10/Doc1
IPR008253	1	1	1	2	1	1	1	0	Marvel domain
IPR000184	1	1	1	1	1	1	1	0	Bacterial surface antigen (D15)
IPR015871	1	1	1	1	1	1	1	0	Transcription initiation factor IIA, gamma subunit, C-terminal
IPR033740	1	2	2	1	1	2	1	0	Aminopeptidase P
IPR008591	1	1	1	1	1	1	1	0	GINS complex subunit Sld5
IPR030841	1	1	1	1	1	1	1	0	Endonuclease III-like protein 1
IPR007727	1	1	1	1	2	1	1	0	Spo12
IPR007745	1	1	1	1	1	1	1	0	Cytochrome c oxidase copper chaperone
IPR009069	3	3	2	3	3	3	2	0	Cysteine alpha-hairpin motif superfamily
IPR042184	1	1	1	1	1	1	1	0	YqeY/Aim41, N-terminal domain
IPR000892	1	1	1	1	1	1	1	0	Ribosomal protein S26e
IPR038551	1	1	1	1	1	1	1	0	Ribosomal protein S26e superfamily
IPR007191	1	1	1	1	1	1	2	0	Sec8 exocyst complex component specific domain
IPR027533	1	1	1	1	1	1	1	0	Very-long-chain 3-oxoacyl-CoA reductase, fungal
IPR019140	1	1	1	1	1	1	1	0	Mini-chromosome maintenance complex-binding protein
IPR003961	1	1	1	1	1	1	1	0	Fibronectin type III
IPR036116	1	1	1	1	1	1	1	0	Fibronectin type III superfamily
IPR006155	1	1	1	1	1	1	2	0	Josephin domain
IPR006165	1	1	1	1	1	1	1	0	Ku70
IPR019367	1	1	1	1	2	1	1	0	PDZ-binding protein, CRIPT
IPR011947	1	1	1	1	1	1	1	0	FCP1-like phosphatase, phosphatase domain
IPR003601	1	1	1	1	1	1	1	0	DNA topoisomerase, type IA, domain 2
IPR003602	1	1	1	1	1	1	1	0	DNA topoisomerase, type IA, DNA-binding domain
IPR013497	1	1	1	1	1	1	1	0	DNA topoisomerase, type IA, central
IPR013824	1	1	1	1	1	1	1	0	DNA topoisomerase, type IA, central region, subdomain 1
IPR013825	1	1	1	1	1	1	1	0	DNA topoisomerase, type IA, central region, subdomain 2
IPR013826	1	1	1	1	1	1	1	0	DNA topoisomerase, type IA, central region, subdomain 3
IPR023405	1	1	1	1	1	1	1	0	DNA topoisomerase, type IA, core domain
IPR023406	1	1	1	1	1	1	1	0	DNA topoisomerase, type IA, active site
IPR001085	1	1	1	1	1	1	1	0	Serine hydroxymethyltransferase
IPR039429	1	1	1	1	1	1	1	0	Serine hydroxymethyltransferase-like domain
IPR012923	1	1	1	1	1	1	1	0	Chromosome segregation in meiosis protein 3
IPR014811	2	1	2	1	1	1	2	0	Argonaute, linker 1 domain
IPR002769	1	1	1	1	1	1	1	0	Translation initiation factor IF6
IPR013870	1	1	1	1	1	1	1	0	Ribosomal protein L37, mitochondrial
IPR019340	1	1	1	1	1	1	1	0	Histone acetyltransferases subunit 3
IPR020940	1	1	1	1	1	1	1	0	Thymidylate synthase, active site
IPR019257	1	1	1	1	1	1	1	0	Histidine-specific methyltransferase, SAM-dependent
IPR013000	1	1	1	1	1	1	1	0	Ribosomal protein L4/L1e, eukaryotic/archaeal, conserved site
IPR025755	1	1	1	1	1	1	1	0	60S ribosomal protein L4, C-terminal domain
IPR021565	1	1	1	1	1	1	1	0	Rabenosyn, Rab binding domain
IPR036531	1	1	1	1	1	1	1	0	Rabenosyn, Rab binding domain superfamily
IPR002784	1	1	1	1	1	1	1	0	Ribosomal protein L14e domain
IPR041985	1	1	1	1	1	1	1	0	Ribosomal protein L14, KOW motif
IPR002773	1	1	1	1	1	1	1	0	Deoxyhypusine synthase
IPR036982	1	1	1	1	1	1	1	0	Deoxyhypusine synthase superfamily
IPR005683	1	1	1	1	1	1	1	0	Mitochondrial import receptor subunit Tom22
IPR016817	1	1	1	1	1	1	1	0	Mannose-P-dolichol utilization defect 1 protein
IPR029436	1	1	1	1	1	1	1	0	Eukaryotic glycogen debranching enzyme, N-terminal domain
IPR032788	1	1	1	1	1	1	1	0	Glycogen debranching enzyme, central domain
IPR032790	1	1	1	1	1	1	1	0	Glycogen debranching enzyme, C-terminal
IPR032792	1	1	1	1	1	1	1	0	Glycogen debranching enzyme, glucanotransferase domain
IPR015348	1	1	1	1	1	1	1	0	Clathrin, heavy chain, linker, core motif
IPR016025	1	1	1	1	1	1	1	0	Clathrin heavy chain, N-terminal
IPR016341	1	1	1	1	1	1	1	0	Clathrin, heavy chain
IPR022365	1	1	1	1	1	1	1	0	Clathrin, heavy chain, propeller repeat
IPR019461	1	1	1	1	1	1	1	0	Autophagy-Related Protein 3, C-Terminal
IPR034110	1	1	1	1	1	1	1	0	LSM domain containing 1
IPR016639	1	1	1	1	1	1	1	0	Glutathione S-transferase Omega/GSH
IPR001131	3	3	3	3	3	3	3	0	Peptidase M24B, X-Pro dipeptidase/aminopeptidase P, conserved site
IPR016763	1	1	1	1	1	1	1	0	Vesicle-associated membrane-protein-associated protein
IPR003698	1	1	1	1	1	1	1	0	Lipoyl synthase
IPR031691	1	1	1	1	1	1	1	0	Lipoyl synthase, N-terminal
IPR039759	1	1	1	1	1	1	1	0	Eukaryotic translation initiation factor 2D, SUI1 domain
IPR001204	1	1	1	1	1	1	1	0	Phosphate transporter
IPR006169	1	1	1	1	1	1	1	0	GTP1/OBG domain
IPR036726	1	1	1	1	1	1	1	0	GTP1/OBG domain superfamily
IPR026947	1	1	1	1	1	1	1	0	Ubinuclein middle domain
IPR021163	1	1	1	1	1	1	1	0	Ferredoxin-NADP+ reductase, adrenodoxin-type
IPR028356	1	1	1	1	1	1	1	0	UDP-glucose 6-dehydrogenase, eukaryotic type
IPR009688	1	1	1	1	1	1	1	0	Domain of unknown function DUF1279
IPR020827	1	1	1	2	2	1	1	0	Asparaginase/glutaminase, active site 1
IPR014883	1	1	1	1	1	1	1	0	VRR-NUC domain
IPR000115	1	1	1	1	1	1	1	0	Phosphoribosylglycinamide synthetase
IPR004733	1	1	1	1	1	1	1	0	Phosphoribosylformylglycinamidine cyclo-ligase
IPR016188	1	1	1	1	1	1	1	0	PurM-like, N-terminal domain
IPR020559	1	1	1	1	1	1	1	0	Phosphoribosylglycinamide synthetase, conserved site
IPR020560	1	1	1	1	1	1	1	0	Phosphoribosylglycinamide synthetase, C-domain
IPR020561	1	1	1	1	1	1	1	0	Phosphoribosylglycinamide synthetase, ATP-grasp (A) domain
IPR020562	1	1	1	1	1	1	1	0	Phosphoribosylglycinamide synthetase, N-terminal
IPR037123	1	1	1	1	1	1	1	0	Phosphoribosylglycinamide synthetase, C-domain superfamily
IPR006015	1	1	1	2	1	1	1	0	Universal stress protein A family
IPR004307	1	1	1	1	1	1	1	0	TspO/MBR-related protein
IPR038330	1	1	1	1	1	1	1	0	TspO/MBR-related superfamily
IPR009003	1	1	1	1	1	1	1	0	Peptidase S1, PA clan
IPR012951	2	2	2	1	1	2	1	0	Berberine/berberine-like
IPR033135	1	1	1	1	1	1	1	0	ClpP, histidine active site
IPR031790	1	1	1	1	1	1	1	0	Nitric oxide synthase-interacting protein, zinc-finger
IPR017771	1	1	1	1	1	1	1	0	Cyanamide hydratase
IPR000473	1	1	1	1	1	1	1	0	Ribosomal protein L36
IPR035977	1	1	1	1	1	1	1	0	Ribosomal protein L36 superfamily
IPR029008	1	1	1	1	1	1	1	0	Rab5-interacting protein family
IPR039436	1	1	1	1	1	1	1	0	Asteroid domain
IPR006813	1	1	1	1	1	1	1	0	Glycosyl transferase, family 17

## Sheet: Table S5
Pfam	N. adeliensis	N.tulchinskyi	N. liquefaciens	N. albida	N. vishniacii	N.antarctica	N. randhawae	N. friedmannii	descriptions
PF01786	1	1	1	1	1	1	1	0	Alternative oxidase
PF05222	1	1	1	1	1	1	1	0	Alanine dehydrogenase/PNT, N-terminal domain
PF02109	1	1	1	1	1	1	1	0	DAD family
PF08071	1	1	1	1	1	1	1	0	RS4NT (NUC023) domain
PF08557	1	1	1	1	1	1	1	0	Sphingolipid Delta4-desaturase (DES)
PF03997	1	1	1	1	1	1	1	0	VPS28 protein
PF08547	1	1	1	2	2	1	1	0	Complex I intermediate-associated protein 30 (CIA30)
PF00591	1	1	1	1	1	1	1	0	Glycosyl transferase family, a/b domain
PF02812	1	1	1	1	1	1	1	0	Glu/Leu/Phe/Val dehydrogenase, dimerisation domain
PF03835	1	1	2	1	2	2	1	0	Rad4 transglutaminase-like domain
PF03171	2	3	3	2	3	4	2	0	2OG-Fe(II) oxygenase superfamily
PF06218	1	1	1	1	1	1	1	0	Nitrogen permease regulator 2
PF03630	1	1	1	1	1	1	1	0	Fumble
PF06071	1	1	1	1	1	1	1	0	Protein of unknown function (DUF933)
PF16761	1	1	1	1	1	1	1	0	Transcription-silencing protein, cryptic loci regulator Clr2
PF01428	1	1	1	1	2	1	1	0	AN1-like Zinc finger
PF00474	1	1	1	1	1	1	1	0	Sodium:solute symporter family
PF09531	1	1	1	1	1	1	1	0	Nucleoporin protein Ndc1-Nup
PF04722	1	1	1	1	1	1	1	0	Ssu72-like protein
PF16004	1	1	1	1	1	1	1	0	116 kDa U5 small nuclear ribonucleoprotein component N-terminus
PF10197	1	1	1	1	1	1	1	0	N-terminal domain of CBF1 interacting co-repressor CIR
PF12542	1	1	1	1	1	1	1	0	Pre-mRNA splicing factor
PF02970	1	1	1	1	1	1	1	0	Tubulin binding cofactor A
PF16123	1	1	1	1	1	1	1	0	Hydroxyacylglutathione hydrolase C-terminus
PF11708	1	1	1	1	1	1	1	0	Pre-mRNA splicing Prp18-interacting factor
PF01380	1	1	1	1	1	1	1	0	SIS domain
PF01774	1	1	1	1	1	1	1	0	UreD urease accessory protein
PF00833	1	1	1	1	1	1	1	0	Ribosomal S17
PF02037	2	2	1	1	2	1	1	0	SAP domain
PF04567	1	1	1	2	3	2	2	0	RNA polymerase Rpb2, domain 5
PF05362	1	1	1	1	1	1	1	0	Lon protease (S16) C-terminal proteolytic domain
PF06246	1	1	1	1	1	1	1	0	Isy1-like splicing family
PF08752	1	1	1	1	1	1	1	0	Coatomer gamma subunit appendage platform subdomain
PF16381	1	1	1	1	1	1	1	0	Coatomer subunit gamma-1 C-terminal appendage platform
PF01249	1	1	1	1	1	1	1	0	Ribosomal protein S21e
PF04241	1	1	1	1	1	1	1	0	Protein of unknown function (DUF423)
PF10403	1	1	1	1	1	1	1	0	Rad4 beta-hairpin domain 1
PF10404	1	1	1	1	1	1	1	0	Rad4 beta-hairpin domain 2
PF10405	1	1	1	1	1	1	1	0	Rad4 beta-hairpin domain 3
PF01776	1	1	1	1	1	1	1	0	Ribosomal L22e protein family
PF00614	1	1	1	1	1	1	1	0	Phospholipase D Active site motif
PF13892	1	1	1	1	1	1	1	0	DNA-binding domain
PF01200	1	1	1	1	1	1	1	0	Ribosomal protein S28e
PF15786	1	1	1	1	1	1	1	0	PET assembly of cytochrome c oxidase, mitochondrial
PF04098	1	1	1	1	1	1	1	0	Rad52/22 family double-strand break repair protein
PF09190	1	1	1	1	1	1	1	0	DALR domain
PF01679	1	1	2	1	2	2	1	0	Proteolipid membrane potential modulator
PF02284	1	1	1	1	1	1	1	0	Cytochrome c oxidase subunit Va
PF04101	1	1	1	1	1	1	1	0	Glycosyltransferase family 28 C-terminal domain
PF04073	1	1	1	1	1	1	1	0	Aminoacyl-tRNA editing domain
PF09180	1	1	1	1	1	1	1	0	Prolyl-tRNA synthetase, C-terminal
PF07173	1	2	1	2	3	1	2	0	Glycine-rich domain-containing protein-like
PF11312	1	1	1	1	1	1	1	0	Putative SAM-dependent methyltransferase
PF16413	1	1	1	1	1	1	1	0	DNA mismatch repair protein Mlh1 C-terminus
PF04821	1	1	1	1	1	1	1	0	Timeless protein
PF03256	1	1	1	1	1	1	1	0	Anaphase-promoting complex, subunit 10 (APC10)
PF01284	1	1	1	1	1	1	1	0	Membrane-associating domain
PF01103	1	1	1	1	1	1	1	0	Omp85 superfamily domain
PF02751	1	1	1	1	1	1	1	0	Transcription initiation factor IIA, gamma subunit
PF04113	1	1	1	1	1	1	1	0	Gpi16 subunit, GPI transamidase component
PF04144	1	1	1	1	1	1	1	0	SCAMP family
PF05032	1	1	1	1	2	1	1	0	Spo12 family
PF01283	1	1	1	1	1	1	1	0	Ribosomal protein S26e
PF04048	1	1	1	1	1	1	2	0	Sec8 exocyst complex component specific domain
PF01633	1	1	1	1	1	1	1	0	Choline/ethanolamine kinase
PF02099	1	1	1	1	1	1	1	0	Josephin
PF10235	1	1	1	1	2	1	1	0	Microtubule-associated protein CRIPT
PF01131	1	1	1	1	1	1	1	0	DNA topoisomerase
PF00464	1	1	1	1	1	1	1	0	Serine hydroxymethyltransferase
PF07962	1	1	1	1	1	1	1	0	Replication Fork Protection Component Swi3
PF01912	1	1	1	1	1	1	1	0	eIF-6 family
PF10198	1	1	1	1	1	1	1	0	Histone acetyltransferases subunit 3
PF14374	1	1	1	1	1	1	1	0	60S ribosomal protein L4 C-terminal domain
PF11464	1	1	1	1	1	1	1	0	Rabenosyn Rab binding domain
PF01929	1	1	1	1	1	1	1	0	Ribosomal protein L14
PF01916	1	1	1	1	1	1	1	0	Deoxyhypusine synthase
PF04281	1	1	1	1	1	1	1	0	Mitochondrial import receptor subunit Tom22
PF06202	1	1	1	1	1	1	1	0	Amylo-alpha-1,6-glucosidase
PF14699	1	1	1	1	1	1	1	0	N-terminal domain from the human glycogen debranching enzyme
PF14701	1	1	1	1	1	1	1	0	Glycogen debranching enzyme, glucanotransferase domain
PF14702	1	1	1	1	1	1	1	0	Central domain of human glycogen debranching enzyme
PF01394	1	1	1	1	1	1	1	0	Clathrin propeller repeat
PF09268	1	1	1	1	1	1	1	0	Clathrin, heavy-chain linker
PF13838	1	1	1	1	1	1	1	0	Clathrin-H-link
PF19327	1	1	1	1	1	1	1	0	Ap4A phosphorylase N-terminal domain
PF16881	1	1	1	1	1	1	1	0	N-terminal domain of lipoyl synthase of Radical_SAM family
PF01384	1	1	1	1	1	1	1	0	Phosphate transporter family
PF01018	1	1	1	1	1	1	1	0	GTP1/OBG
PF14075	1	1	1	1	1	1	1	0	Ubinuclein conserved middle domain
PF06916	1	1	1	1	1	1	1	0	Protein of unknown function (DUF1279)
PF08774	1	1	1	1	1	1	1	0	VRR-NUC domain
PF11816	1	1	1	1	1	1	1	0	Domain of unknown function (DUF3337)
PF00586	1	1	1	1	1	1	1	0	AIR synthase related protein, N-terminal domain
PF01071	1	1	1	1	1	1	1	0	Phosphoribosylglycinamide synthetase, ATP-grasp (A) domain
PF02843	1	1	1	1	1	1	1	0	Phosphoribosylglycinamide synthetase, C domain
PF00574	1	1	1	1	1	1	1	0	Clp protease
PF03073	1	1	1	1	1	1	1	0	TspO/MBR family
PF12572	1	1	1	1	1	1	1	0	Protein of unknown function (DUF3752)
PF19088	1	1	1	1	1	1	1	0	TUTase nucleotidyltransferase domain
PF13365	1	1	1	1	1	1	1	0	Trypsin-like peptidase domain
PF08031	2	2	2	1	1	2	1	0	Berberine and berberine like
PF15906	1	1	1	1	1	1	1	0	Zinc-finger of nitric oxide synthase-interacting protein
PF15402	1	1	1	1	1	1	1	0	MELT motif
PF12745	1	1	1	1	1	1	1	0	Anticodon binding domain of tRNAs
PF07019	1	1	1	1	1	1	1	0	EMC6
PF01220	1	1	1	1	1	1	1	0	Dehydroquinase class II

## Sheet: Table S6
CAZyme	N. adeliensis	N.tulchinskyi	N. liquefaciens	N. albida	N. vishniacii	N.antarctica	N. randhawae	N. friedmannii
AA	14	14	14	14	14	18	17	14
CBM	3	4	4	4	9	3	4	5
CE	16	16	20	13	14	17	18	21
GH	71	76	78	73	77	80	84	81
GT	42	48	47	46	53	51	46	51
PL	2	2	1	2	1	4	1	1
	148	160	164	152	168	173	170	173

## Sheet: Table S7
Species	Type	Length	CBG	TRG	ABG	OG
N. friedmannii	T3PKS	42025	1	1	2	11
	NRPS-like	44702	1	0	2	8
	NRPS-like	43759	1	1	2	8
	Terpene	22195	1	0	2	1
	Terpene	22470	1	0	0	3
N. randhawae	T3PKS	42349	1	1	1	16
	NRPS-like	44180	1	0	3	9
	NRPS-like	36312	1	1	3	5
	NRPS-like	27777	1	0	2	4
	Terpene	21143	1	0	0	4
	Terpene	20243	1	0	1	1
N. antarctica	T3PKS	42039	1	1	2	10
	NRPS-like	26770	1	0	0	4
	NRPS-like	35897	1	3	2	4
	NRPS-like	25810	1	0	0	5
	Terpene	22146	1	1	1	2
	Terpene	21714	1	0	0	4
N. vishniacii	T3PKS	41968	1	1	1	13
	NRPS-like	44349	1	0	0	10
	NRPS-like	44610	1	0	0	9
	NRPS-like	43808	1	2	1	5
	Terpene	21981	1	1	1	4
	Terpene	22492	1	0	1	4
N. albida	T3PKS	41766	1	1	2	10
	NRPS-like	44596	1	2	0	9
	NRPS-like	43776	1	1	2	5
	Terpene	22017	1	0	1	4
	Terpene	15664	1	0	0	3
N. liquefaciens	T3PKS	41960	1	0	2	12
	NRPS-like	44513	1	0	0	14
	NRPS-like	43124	1	0	0	14
	NRPS-like	43802	1	1	3	13
	NRPS-like	43737	1	2	0	10
	Terpene	22024	1	1	1	2
	Terpene	22226	1	0	0	4
N. tulchinsky	T3PKS	41960	1	0	1	10
	NRPS-like	43942	1	0	0	12
	NRPS-like	44513	1	0	0	12
	NRPS-like	43802	1	1	2	11
	Terpene	22024	1	1	1	2
	Terpene	22223	1	0	0	3
N. adeliensis	T3PKS	41960	1	0	1	12
	NRPS-like	44513	1	0	0	11
	NRPS-like	43802	1	1	2	12
	Terpene	22024	1	1	1	2
	Terpene	22223	1	0	0	3

## Sheet: Table S8
aminoacid	organism	mean	stdev	bias
Trp	C. neoformans	-0.092194	-0.0004	depleted
Pro	C. neoformans	-0.069754	-0.000623	depleted
Glu	C. neoformans	-0.053209	-0.000393	depleted
Lys	C. neoformans	-0.050629	-0.000207	depleted
Phe	C. neoformans	-0.050396	-7.1e-05	depleted
Cys	C. neoformans	-0.047632	-0.000542	depleted
Ile	C. neoformans	-0.043525	-0.000525	depleted
Leu	C. neoformans	-0.038522	-0.000157	depleted
Ser	C. neoformans	-0.02626	-9e-05	depleted
Tyr	C. neoformans	-0.008556	-0.000575	not significant
Val	C. neoformans	-0.007892	-1.6e-05	not significant
His	C. neoformans	0.006823	0.000174	not significant
Arg	C. neoformans	0.015922	0.000103	not significant
Gly	C. neoformans	0.018623	0.000499	enriched
Asp	C. neoformans	0.043329	0.000104	enriched
Asn	C. neoformans	0.048042	8.3e-05	enriched
Met	C. neoformans	0.066404	0.000573	enriched
Thr	C. neoformans	0.081757	1.3e-05	enriched
Gln	C. neoformans	0.083082	0.001984	enriched
Ala	C. neoformans	0.083629	0.000464	enriched
Cys	S. terricola	-0.081643	-0.000388	depleted
Ser	S. terricola	-0.062568	-4.2e-05	depleted
Ile	S. terricola	-0.054358	-0.000779	depleted
Trp	S. terricola	-0.043834	-0.000505	depleted
Pro	S. terricola	-0.025994	-0.00013	depleted
Leu	S. terricola	-0.020607	-8.2e-05	depleted
Gly	S. terricola	-0.0164	-0.000408	depleted
Arg	S. terricola	-0.01517	-1.8e-05	not significant
Val	S. terricola	-0.015077	-0.000377	not significant
Phe	S. terricola	-0.00826	-0.000109	not significant
Met	S. terricola	-0.005906	-0.000217	not significant
Thr	S. terricola	-0.004547	-9.3e-05	not significant
His	S. terricola	0.001079	0.00074	not significant
Asp	S. terricola	0.008086	0.000319	not significant
Glu	S. terricola	0.021174	0.000165	enriched
Tyr	S. terricola	0.030873	0.000501	enriched
Lys	S. terricola	0.03221	0.000145	enriched
Asn	S. terricola	0.059755	0.000227	enriched
Ala	S. terricola	0.082698	0.00046	enriched
Gln	S. terricola	0.085917	7.6e-05	enriched
Glu	F. wieringae	-0.038556	-0.000109	depleted
Lys	F. wieringae	-0.033462	-9e-06	depleted
Trp	F. wieringae	-0.033206	-0.000725	not significant
Ile	F. wieringae	-0.030952	-0.000765	depleted
Leu	F. wieringae	-0.028245	-0.000182	depleted
Phe	F. wieringae	-0.023636	-0.000445	depleted
Ser	F. wieringae	-0.02336	-0.000234	depleted
Gly	F. wieringae	-0.023096	-4.4e-05	depleted
Arg	F. wieringae	-0.014201	-0.000238	not significant
Cys	F. wieringae	-0.009693	-0.000296	not significant
Asn	F. wieringae	-0.008707	-0.000165	not significant
Pro	F. wieringae	-0.006854	-0.000185	not significant
Tyr	F. wieringae	-0.004083	-0.000354	not significant
Met	F. wieringae	0.00974	0.000297	not significant
Val	F. wieringae	0.013777	0.000171	not significant
Asp	F. wieringae	0.015703	0.000191	not significant
Thr	F. wieringae	0.030416	7e-06	enriched
Gln	F. wieringae	0.045674	0.000355	enriched
His	F. wieringae	0.051542	0.000196	enriched
Ala	F. wieringae	0.100436	0.000575	enriched
Ile	N. randhawae	-0.013613	-0.000149	not significant
Leu	N. randhawae	-0.010059	-1.1e-05	not significant
Tyr	N. randhawae	-0.009897	-5.5e-05	not significant
Arg	N. randhawae	-0.00931	-7e-06	not significant
Cys	N. randhawae	-0.008589	-0.000127	not significant
Trp	N. randhawae	-0.007437	-0.0003	not significant
Ala	N. randhawae	-0.006321	-0.000449	not significant
Glu	N. randhawae	-0.003665	-5e-05	not significant
Phe	N. randhawae	-0.003053	-4.2e-05	not significant
Asp	N. randhawae	-0.002757	-0.000154	not significant
His	N. randhawae	-0.001999	-0.000268	not significant
Lys	N. randhawae	0.000738	6.7e-05	not significant
Gln	N. randhawae	0.001572	6.9e-05	not significant
Pro	N. randhawae	0.00289	2.2e-05	not significant
Ser	N. randhawae	0.005897	4.8e-05	not significant
Asn	N. randhawae	0.006068	0.000247	not significant
Val	N. randhawae	0.007022	0.000134	not significant
Gly	N. randhawae	0.009258	0.000159	not significant
Met	N. randhawae	0.018156	5.9e-05	not significant
Thr	N. randhawae	0.020349	0.000165	enriched
Ala	N. adeliensis	-0.034882	-0.000146	depleted
Cys	N. adeliensis	-0.034363	-0.000376	not significant
Trp	N. adeliensis	-0.029911	-4.3e-05	not significant
Arg	N. adeliensis	-0.027477	-0.000201	depleted
Glu	N. adeliensis	-0.018762	-5.3e-05	depleted
Phe	N. adeliensis	-0.013983	-0.000182	not significant
Leu	N. adeliensis	-0.013445	-6.2e-05	not significant
Ile	N. adeliensis	-0.012246	-0.000252	not significant
Tyr	N. adeliensis	-0.009843	-0.000377	not significant
Asp	N. adeliensis	-0.008898	-0.000206	not significant
Val	N. adeliensis	-0.006131	-0.000141	not significant
Lys	N. adeliensis	-0.002323	-6.1e-05	not significant
Met	N. adeliensis	-0.000135	-0.000222	not significant
Pro	N. adeliensis	0.010262	7.8e-05	not significant
Gly	N. adeliensis	0.019077	0.000197	enriched
Gln	N. adeliensis	0.020413	0.000537	not significant
His	N. adeliensis	0.021752	4e-06	not significant
Thr	N. adeliensis	0.039976	5.6e-05	enriched
Asn	N. adeliensis	0.041837	0.000774	enriched
Ser	N. adeliensis	0.045484	0.000196	enriched
Glu	N. albida	-0.029398	-7.8e-05	depleted
Trp	N. albida	-0.026678	-0.000195	not significant
Ala	N. albida	-0.026193	-2.4e-05	depleted
Cys	N. albida	-0.023981	-0.000147	not significant
Arg	N. albida	-0.022952	-0.000114	depleted
Val	N. albida	-0.018206	-4.3e-05	depleted
Phe	N. albida	-0.017173	-0.000108	not significant
Tyr	N. albida	-0.016496	-9.8e-05	not significant
Leu	N. albida	-0.011273	-2.9e-05	not significant
Lys	N. albida	-0.010709	-4.3e-05	not significant
Pro	N. albida	-0.008642	-0.000257	not significant
Asp	N. albida	-0.004307	-0.000196	not significant
Ile	N. albida	0.00798	0.000129	not significant
Met	N. albida	0.00866	9.1e-05	not significant
Gly	N. albida	0.013867	0.000364	not significant
His	N. albida	0.022155	6.1e-05	not significant
Gln	N. albida	0.025522	0.000274	enriched
Thr	N. albida	0.032764	0.000111	enriched
Asn	N. albida	0.045196	0.000846	enriched
Ser	N. albida	0.057327	0.000276	enriched
Cys	N. antarctica	-0.021551	-0.000604	not significant
Trp	N. antarctica	-0.018841	-0.000116	not significant
Arg	N. antarctica	-0.013685	-2.6e-05	not significant
Asp	N. antarctica	-0.01309	-0.000264	not significant
Tyr	N. antarctica	-0.012747	-0.000138	not significant
Phe	N. antarctica	-0.011663	-2.5e-05	not significant
Leu	N. antarctica	-0.01143	-5.9e-05	not significant
Ile	N. antarctica	-0.007568	-9.5e-05	not significant
Val	N. antarctica	-0.006306	-2e-06	not significant
Glu	N. antarctica	-0.002228	-0.000123	not significant
Pro	N. antarctica	0.000286	7e-06	not significant
Lys	N. antarctica	0.002213	4.4e-05	not significant
His	N. antarctica	0.002824	0.000332	not significant
Gly	N. antarctica	0.003566	0.000188	not significant
Met	N. antarctica	0.005751	7.4e-05	not significant
Ala	N. antarctica	0.006364	1.6e-05	not significant
Gln	N. antarctica	0.009774	9.2e-05	not significant
Ser	N. antarctica	0.017055	1.2e-05	enriched
Thr	N. antarctica	0.017194	3.6e-05	enriched
Asn	N. antarctica	0.020311	0.000203	not significant
Ala	N. liquefaciens	-0.035971	-7.1e-05	depleted
Arg	N. liquefaciens	-0.030473	-0.000333	depleted
Trp	N. liquefaciens	-0.027118	-5.4e-05	not significant
Cys	N. liquefaciens	-0.022648	-0.000178	not significant
Glu	N. liquefaciens	-0.015855	-5.9e-05	depleted
Leu	N. liquefaciens	-0.010959	-9.6e-05	not significant
Ile	N. liquefaciens	-0.010859	-0.000177	not significant
Asp	N. liquefaciens	-0.009678	-0.000286	not significant
Phe	N. liquefaciens	-0.008315	-0.00021	not significant
Tyr	N. liquefaciens	-0.004221	-0.000367	not significant
Val	N. liquefaciens	-0.003769	-6.9e-05	not significant
Met	N. liquefaciens	0.000376	0.000324	not significant
Lys	N. liquefaciens	0.001301	5.4e-05	not significant
Pro	N. liquefaciens	0.007424	8.9e-05	not significant
Gly	N. liquefaciens	0.017211	8.7e-05	enriched
Gln	N. liquefaciens	0.019944	0.000275	not significant
His	N. liquefaciens	0.020826	0.000106	not significant
Thr	N. liquefaciens	0.037407	1.1e-05	enriched
Ser	N. liquefaciens	0.039291	8.8e-05	enriched
Asn	N. liquefaciens	0.040648	0.000851	enriched
Ala	N. tulchinsky	-0.034926	-6.6e-05	depleted
Cys	N. tulchinsky	-0.032839	-0.000327	depleted
Trp	N. tulchinsky	-0.02967	-0.000258	depleted
Arg	N. tulchinsky	-0.028051	-0.000211	depleted
Glu	N. tulchinsky	-0.018364	-0.000152	depleted
Leu	N. tulchinsky	-0.012973	-4.4e-05	depleted
Ile	N. tulchinsky	-0.011619	-0.00029	depleted
Phe	N. tulchinsky	-0.010835	-4.4e-05	not significant
Asp	N. tulchinsky	-0.009144	-0.000263	not significant
Tyr	N. tulchinsky	-0.008947	-0.000277	not significant
Val	N. tulchinsky	-0.005022	-0.000309	not significant
Met	N. tulchinsky	0.000271	0.000272	not significant
Lys	N. tulchinsky	0.001182	0.000133	not significant
Pro	N. tulchinsky	0.008052	0.000158	not significant
His	N. tulchinsky	0.017937	0.000145	enriched
Gln	N. tulchinsky	0.019199	0.000381	enriched
Gly	N. tulchinsky	0.01938	0.000339	enriched
Thr	N. tulchinsky	0.039168	3.6e-05	enriched
Asn	N. tulchinsky	0.042479	0.000799	enriched
Ser	N. tulchinsky	0.042874	0.000139	enriched
Cys	N. vishniacii	-0.051952	-0.000584	depleted
Arg	N. vishniacii	-0.032593	-4.1e-05	depleted
Trp	N. vishniacii	-0.026763	-0.000462	depleted
Leu	N. vishniacii	-0.017914	-9.1e-05	depleted
Phe	N. vishniacii	-0.016019	-0.000173	depleted
Val	N. vishniacii	-0.015933	-0.000145	depleted
His	N. vishniacii	-0.014293	-0.00044	not significant
Tyr	N. vishniacii	-0.009102	-0.000215	not significant
Pro	N. vishniacii	-0.004203	-0.000121	not significant
Gly	N. vishniacii	-0.000667	-0.000405	not significant
Asp	N. vishniacii	-0.000143	-8.8e-05	not significant
Glu	N. vishniacii	0.00522	7.7e-05	not significant
Ile	N. vishniacii	0.006345	9.1e-05	not significant
Ala	N. vishniacii	0.007467	0.000121	not significant
Met	N. vishniacii	0.01198	9e-06	not significant
Ser	N. vishniacii	0.013337	6e-06	enriched
Gln	N. vishniacii	0.013355	0.000182	enriched
Thr	N. vishniacii	0.020033	5.3e-05	enriched
Lys	N. vishniacii	0.020437	9.7e-05	enriched
Asn	N. vishniacii	0.040031	0.000415	enriched

## Sheet: Table S9
N. antarctica vs C. neoformans				N. vishniacii vs C. neoformans				N. adeliensis vs C. neoformans				N. albida vs C. neoformans				N. liquefaciens vs C. neoformans				N. tulchinsky vs C. neoformans				N. randhawae vs C. neoformans
AA	Mean	Bias		AA	Mean	Bias		AA	Mean	Bias		AA	Mean	Bias		AA	Mean	Bias		AA	Mean	Bias		AA	Mean	Bias
Alanine	0.106747	Enriched		Alanine	0.105119	Enriched		Alanine	0.167033	Enriched		Alanine	0.154256	Enriched		Alanine	0.168708	Enriched		Alanine	0.16721	Enriched		Alanine	0.124867	Enriched
Glutamine	0.101177	Enriched		Glutamine	0.096524	Enriched		Methionine	0.0930733	Enriched		Methionine	0.0805481	Enriched		Methionine	0.0917419	Enriched		Methionine	0.0924386	Enriched		Glutamine	0.112873	Enriched
Threonine	0.088916	Enriched		Threonine	0.0846547	Enriched		Glutamine	0.0863922	Enriched		Glutamine	0.0786172	Enriched		Glutamine	0.0864772	Enriched		Glutamine	0.0878446	Enriched		Threonine	0.084121	Enriched
Methionine	0.084259	Enriched		Methionine	0.0754809	Enriched		Aspartic acid	0.0739575	Enriched		Aspartic acid	0.0675112	Enriched		Aspartic acid	0.0750195	Enriched		Aspartic acid	0.0744665	Enriched		Methionine	0.0666877	Enriched
Aspartic acid	0.080056	Enriched		Arginine	0.0707164	Enriched		Arginine	0.0632523	Enriched		Threonine	0.0668226	Enriched		Arginine	0.0673356	Enriched		Arginine	0.0637589	Enriched		Aspartic acid	0.0651451	Enriched
Arginine	0.04266	Enriched		Aspartic acid	0.0612179	Enriched		Threonine	0.056696	Enriched		Arginine	0.0564966	Enriched		Threonine	0.060365	Enriched		Threonine	0.0578067	Enriched		Asparagine	0.0589634	Enriched
Asparagine	0.038639	Enriched		Histidine	0.0308346	Enriched		Asparagine	0.00838114	Not significant		Valine	0.0150224	Enriched		Asparagine	0.00984746	Not significant		Asparagine	0.00728825	Not significant		Arginine	0.0364147	Enriched
Glycine	0.021392	Not significant		Glycine	0.02725	Enriched		Tyrosine	0.00169472	Not significant		Tyrosine	0.0114665	Not significant		Glycine	0.00195902	Not significant		Tyrosine	0.000501979	Not significant		Histidine	0.0131255	Not significant
Tyrosine	0.006258	Not significant		Valine	0.011791	Not significant		Glycine	-0.000626364	Not significant		Glycine	0.00662889	Not significant		Valine	-0.00577718	Not significant		Glycine	-0.00118909	Not significant		Glycine	0.0129308	Not significant
Histidine	0.005951	Not significant		Asparagine	0.0110176	Not significant		Valine	-0.00267727	Not significant		Asparagine	0.00367801	Not significant		Tyrosine	-0.00605901	Not significant		Valine	-0.003893	Not significant		Tyrosine	0.00215546	Not significant
Valine	-0.00248	Depleted		Cysteine	0.00615491	Not significant		Cysteine	-0.0207468	Not significant		Histidine	-0.021489	Not significant		Histidine	-0.0194941	Not significant		Histidine	-0.0157667	Not significant		Valine	-0.0215644	Depleted
Cysteine	-0.03945	Depleted		Tyrosine	0.00117607	Not significant		Histidine	-0.0209725	Not significant		Cysteine	-0.0355999	Not significant		Cysteine	-0.0373239	Not significant		Cysteine	-0.0222122	Not significant		Leucine	-0.0418194	Depleted
Leucine	-0.03998	Depleted		Leucine	-0.0303319	Depleted		Leucine	-0.0370684	Depleted		Glutamic acid	-0.0356452	Depleted		Leucine	-0.0407102	Depleted		Leucine	-0.0376248	Depleted		Isoleucine	-0.0443527	Depleted
Isoleucine	-0.0533	Depleted		Phenylalanine	-0.0509112	Depleted		Isoleucine	-0.046588	Depleted		Leucine	-0.0402397	Depleted		Isoleucine	-0.0483385	Depleted		Isoleucine	-0.0472139	Depleted		Serine	-0.0470686	Depleted
Phenylalanine	-0.05753	Depleted		Serine	-0.0579146	Depleted		Glutamic acid	-0.0515573	Depleted		Phenylalanine	-0.0495604	Depleted		Glutamic acid	-0.0559913	Depleted		Glutamic acid	-0.0520055	Depleted		Cysteine	-0.0583327	Depleted
Serine	-0.06279	Depleted		Isoleucine	-0.0732699	Depleted		Phenylalanine	-0.0541589	Depleted		Lysine	-0.0594601	Depleted		Phenylalanine	-0.0623942	Depleted		Phenylalanine	-0.0588475	Depleted		Phenylalanine	-0.0700249	Depleted
Glutamic acid	-0.07562	Depleted		Glutamic acid	-0.086326	Depleted		Lysine	-0.0714275	Depleted		Isoleucine	-0.0758206	Depleted		Lysine	-0.0767413	Depleted		Lysine	-0.0763899	Depleted		Glutamic acid	-0.0734728	Depleted
Lysine	-0.07816	Depleted		Proline	-0.0984316	Depleted		Tryptophan	-0.0955184	Depleted		Proline	-0.0917467	Depleted		Serine	-0.0939107	Depleted		Tryptophan	-0.0953224	Depleted		Lysine	-0.0759398	Depleted
Proline	-0.10485	Depleted		Tryptophan	-0.0995133	Depleted		Serine	-0.102811	Depleted		Tryptophan	-0.0998282	Depleted		Tryptophan	-0.0984431	Depleted		Serine	-0.0994227	Depleted		Proline	-0.108455	Depleted
Tryptophan	-0.11146	Depleted		Lysine	-0.104336	Depleted		Proline	-0.118933	Depleted		Serine	-0.118964	Depleted		Proline	-0.115136	Depleted		Proline	-0.116187	Depleted		Tryptophan	-0.127659	Depleted
N. antarctica vs S. terricola				N. vishniacii vs S. terricola				N. adeliensis vs S. terricola				N. albida vs S. terricola				N. liquefaciens vs C. neoformans				N. tulchinsky vs C. neoformans				N. randhawae vs S. terricola
AA	Mean	Bias		AA	Mean	Bias		AA	Mean	Bias		AA	Mean	Bias		AA	Mean	Bias		AA	Mean	Bias		AA	Mean	Bias
Alanine	0.105352	Enriched		Alanine	0.103725	Enriched		Alanine	0.165638	Enriched		Alanine	0.152862	Enriched		Alanine	0.167314	Enriched		Alanine	0.165816	Enriched		Alanine	0.123472	Enriched
Glutamine	0.104747	Enriched		Glutamine	0.100094	Enriched		Glutamine	0.0899624	Enriched		Glutamine	0.0821874	Enriched		Glutamine	0.0900475	Enriched		Glutamine	0.0914148	Enriched		Glutamine	0.116443	Enriched
Tyrosine	0.0627034	Enriched		Tyrosine	0.0576218	Enriched		Tyrosine	0.0581404	Enriched		Glutamic acid	0.0736228	Enriched		Glutamic acid	0.0532767	Enriched		Glutamic acid	0.0572626	Enriched		Asparagine	0.075287	Enriched
Asparagine	0.0549623	Enriched		Asparagine	0.0273412	Enriched		Glutamic acid	0.0577107	Enriched		Tyrosine	0.0679122	Enriched		Tyrosine	0.0503867	Enriched		Tyrosine	0.0569477	Enriched		Tyrosine	0.0586012	Enriched
Lysine	0.0425977	Enriched		Arginine	0.0258558	Enriched		Lysine	0.0493276	Enriched		Lysine	0.061295	Enriched		Lysine	0.0440138	Enriched		Lysine	0.0443652	Enriched		Lysine	0.0448153	Enriched
Glutamic acid	0.0336503	Enriched		Glutamic acid	0.022942	Enriched		Asparagine	0.0247047	Enriched		Asparagine	0.0200016	Enriched		Asparagine	0.0261711	Enriched		Aspartic acid	0.0251856	Enriched		Glutamic acid	0.0357952	Enriched
Aspartic acid	0.030775	Enriched		Histidine	0.022544	Not significant		Aspartic acid	0.0246766	Enriched		Aspartic acid	0.0182302	Enriched		Aspartic acid	0.0257386	Enriched		Asparagine	0.0236119	Enriched		Aspartic acid	0.0158641	Enriched
Phenylalanine	0.00494361	Not significant		Lysine	0.0164195	Enriched		Arginine	0.0183917	Enriched		Phenylalanine	0.012915	Not significant		Arginine	0.022475	Enriched		Arginine	0.0188983	Enriched		Histidine	0.00483491	Not significant
Arginine	-0.00220076	Not significant		Aspartic acid	0.0119369	Not significant		Phenylalanine	0.00831642	Not significant		Arginine	0.011636	Not significant		Phenylalanine	8.11956e-05	Not significant		Phenylalanine	0.00362785	Not significant		Phenylalanine	-0.0075496	Not significant
Histidine	-0.00233954	Not significant		Phenylalanine	0.0115642	Not significant		Methionine	-0.00809369	Not significant		Valine	0.0043532	Not significant		Methionine	-0.00942506	Not significant		Methionine	-0.00872843	Not significant		Arginine	-0.00844588	Not significant
Valine	-0.0131485	Not significant		Valine	0.00112173	Not significant		Leucine	-0.0106098	Not significant		Leucine	-0.013781	Depleted		Leucine	-0.0142516	Depleted		Leucine	-0.0111661	Not significant		Leucine	-0.0153608	Depleted
Leucine	-0.0135174	Depleted		Leucine	-0.00387328	Not significant		Valine	-0.0133465	Not significant		Methionine	-0.0206188	Not significant		Valine	-0.0164464	Depleted		Valine	-0.0145622	Depleted		Valine	-0.0322336	Depleted
Methionine	-0.0169077	Depleted		Glycine	-0.0232391	Depleted		Tryptophan	-0.0216375	Not significant		Proline	-0.0258154	Depleted		Tryptophan	-0.0245623	Not significant		Tryptophan	-0.0214416	Not significant		Methionine	-0.0344793	Depleted
Glycine	-0.0290971	Depleted		Tryptophan	-0.0256325	Not significant		Histidine	-0.0292631	Depleted		Tryptophan	-0.0259474	Not significant		Histidine	-0.0277848	Depleted		Histidine	-0.0240573	Not significant		Threonine	-0.0357619	Depleted
Threonine	-0.0309669	Depleted		Methionine	-0.0256861	Depleted		Glycine	-0.0511155	Depleted		Histidine	-0.0297796	Depleted		Glycine	-0.0485302	Depleted		Proline	-0.0502561	Depleted		Glycine	-0.0375584	Depleted
Tryptophan	-0.0375771	Depleted		Proline	-0.0325003	Depleted		Proline	-0.0530018	Depleted		Glycine	-0.0438603	Depleted		Proline	-0.0492044	Depleted		Glycine	-0.0516783	Depleted		Proline	-0.0425237	Depleted
Proline	-0.0389168	Depleted		Threonine	-0.0352282	Depleted		Isoleucine	-0.0630443	Depleted		Threonine	-0.0530604	Depleted		Threonine	-0.059518	Depleted		Threonine	-0.0620763	Depleted		Tryptophan	-0.0537781	Depleted
Isoleucine	-0.0697566	Depleted		Cysteine	-0.0459414	Depleted		Threonine	-0.063187	Depleted		Cysteine	-0.0876962	Depleted		Isoleucine	-0.0647947	Depleted		Isoleucine	-0.0636702	Depleted		Isoleucine	-0.0608089	Depleted
Cysteine	-0.091544	Depleted		Isoleucine	-0.0897262	Depleted		Cysteine	-0.0728431	Depleted		Isoleucine	-0.0922768	Depleted		Cysteine	-0.0894202	Depleted		Cysteine	-0.0743084	Depleted		Serine	-0.101602	Depleted
Serine	-0.117319	Depleted		Serine	-0.112448	Depleted		Serine	-0.157344	Depleted		Serine	-0.173497	Depleted		Serine	-0.148444	Depleted		Serine	-0.153956	Depleted		Cysteine	-0.110429	Depleted
N. antarctica vs F. wieringae				N. vishniacii vs F. wieringae				N. adeliensis vs F. wieringae				N. albida vs F. wieringae				N. liquefaciens vs F. wieringae				N. tulchinsky vs F. wieringae				N. randhawae vs F. wieringae
AA	Mean	Bias		AA	Mean	Bias		AA	Mean	Bias		AA	Mean	Bias		AA	Mean	Bias		AA	Mean	Bias		AA	Mean	Bias
Alanine	0.128746	Enriched		Alanine	0.127118	Enriched		Alanine	0.189032	Enriched		Alanine	0.176255	Enriched		Alanine	0.190707	Enriched		Alanine	0.18921	Enriched		Alanine	0.146866	Enriched
Histidine	0.0680498	Enriched		Histidine	0.0929333	Enriched		Histidine	0.0411262	Enriched		Valine	0.0461007	Enriched		Histidine	0.0426045	Enriched		Histidine	0.046332	Enriched		Histidine	0.0752242	Enriched
Glutamine	0.050389	Enriched		Cysteine	0.0627861	Enriched		Cysteine	0.0358844	Enriched		Histidine	0.0406097	Enriched		Aspartic acid	0.0365182	Enriched		Glutamine	0.0370567	Enriched		Glutamine	0.062085	Enriched
Aspartic acid	0.0415546	Enriched		Glutamine	0.0457361	Enriched		Glutamine	0.0356043	Enriched		Aspartic acid	0.0290098	Enriched		Glutamine	0.0356894	Enriched		Aspartic acid	0.0359652	Enriched		Aspartic acid	0.0266437	Enriched
Valine	0.028599	Enriched		Valine	0.0428692	Enriched		Aspartic acid	0.0354562	Enriched		Glutamine	0.0278293	Enriched		Valine	0.0253011	Enriched		Cysteine	0.034419	Not significant		Threonine	0.0139583	Not significant
Threonine	0.0187534	Enriched		Arginine	0.0271828	Enriched		Valine	0.028401	Enriched		Cysteine	0.0210313	Not significant		Arginine	0.0238021	Enriched		Valine	0.0271853	Enriched		Valine	0.0095139	Not significant
Cysteine	0.0171834	Not significant		Aspartic acid	0.0227165	Enriched		Arginine	0.0197188	Enriched		Tyrosine	0.0182806	Not significant		Cysteine	0.0193073	Not significant		Arginine	0.0202254	Enriched		Tyrosine	0.0089695	Not significant
Tyrosine	0.0130717	Not significant		Threonine	0.0144921	Not significant		Methionine	0.0141641	Not significant		Arginine	0.012963	Not significant		Methionine	0.0128327	Not significant		Methionine	0.0135293	Not significant		Cysteine	-0.00170151	Not significant
Methionine	0.00535002	Not significant		Tyrosine	0.00799011	Not significant		Tyrosine	0.00850876	Not significant		Proline	0.0026307	Not significant		Tyrosine	0.000755032	Not significant		Tyrosine	0.00731602	Not significant		Arginine	-0.0071188	Not significant
Arginine	-0.000873679	Not significant		Methionine	-0.00342834	Not significant		Tryptophan	-0.00478129	Not significant		Methionine	0.00163889	Not significant		Tryptophan	-0.00770606	Not significant		Tryptophan	-0.00458534	Not significant		Methionine	-0.0122216	Not significant
Proline	-0.0104707	Not significant		Proline	-0.00405417	Not significant		Threonine	-0.0134667	Not significant		Threonine	-0.00334011	Not significant		Threonine	-0.00979768	Not significant		Threonine	-0.012356	Not significant		Proline	-0.0140775	Not significant
Phenylalanine	-0.0174101	Not significant		Tryptophan	-0.00877621	Not significant		Phenylalanine	-0.0140373	Not significant		Tryptophan	-0.00909111	Not significant		Proline	-0.0207583	Depleted		Phenylalanine	-0.0187258	Not significant		Asparagine	-0.0210736	Depleted
Tryptophan	-0.0207208	Not significant		Phenylalanine	-0.0107895	Not significant		Leucine	-0.0219379	Depleted		Phenylalanine	-0.00943873	Not significant		Phenylalanine	-0.0222725	Depleted		Proline	-0.02181	Depleted		Isoleucine	-0.0254664	Depleted
Leucine	-0.0248455	Depleted		Leucine	-0.0152014	Depleted		Proline	-0.0245557	Depleted		Glutamic acid	-0.0135384	Not significant		Leucine	-0.0255797	Depleted		Leucine	-0.0224942	Depleted		Leucine	-0.0266888	Depleted
Isoleucine	-0.0344141	Depleted		Glycine	-0.033015	Depleted		Isoleucine	-0.0277017	Depleted		Leucine	-0.0251091	Depleted		Isoleucine	-0.0294522	Depleted		Isoleucine	-0.0283276	Depleted		Phenylalanine	-0.0299033	Depleted
Glycine	-0.038873	Depleted		Serine	-0.0534091	Depleted		Glutamic acid	-0.0294505	Depleted		Lysine	-0.0335332	Depleted		Glutamic acid	-0.0338844	Depleted		Glutamic acid	-0.0298986	Depleted		Tryptophan	-0.0369218	Depleted
Asparagine	-0.0413983	Depleted		Isoleucine	-0.0543836	Depleted		Lysine	-0.0455005	Depleted		Glycine	-0.0536362	Depleted		Lysine	-0.0508144	Depleted		Lysine	-0.050463	Depleted		Serine	-0.0425632	Depleted
Lysine	-0.0522304	Depleted		Glutamic acid	-0.0642191	Depleted		Glycine	-0.0608914	Depleted		Isoleucine	-0.0569343	Depleted		Glycine	-0.0583061	Depleted		Glycine	-0.0614542	Depleted		Glycine	-0.0473343	Depleted
Glutamic acid	-0.0535109	Depleted		Asparagine	-0.0690194	Depleted		Asparagine	-0.0716559	Depleted		Asparagine	-0.076359	Depleted		Asparagine	-0.0701896	Depleted		Asparagine	-0.0727488	Depleted		Lysine	-0.0500129	Depleted
Serine	-0.0582807	Depleted		Lysine	-0.0784087	Depleted		Serine	-0.0983058	Depleted		Serine	-0.114458	Depleted		Serine	-0.0894052	Depleted		Serine	-0.0949172	Depleted		Glutamic acid	-0.0513659	Depleted

## Sheet: Table S10
KEGG	N. adeliensis	N. tulchinskyi	N. liquefaciens	N. albida	N. vishniacii	N. antarctica	N. randhawae	N. friedmannii	Function
K03351	0	0	1	1	1	1	0	1	anaphase-promoting complex subunit 4
K03356	0	0	0	0	0	0	0	0	anaphase-promoting complex subunit 9
K03357	1	1	1	1	1	1	1	0	anaphase-promoting complex subunit 10
K03359	0	0	0	0	0	0	0	0	anaphase-promoting complex subunit CDC26
K12416	0	0	0	0	0	0	0	0	anaphase-promoting complex subunit SWM1
K06673	0	0	0	0	0	0	0	0	cohesin loading factor subunit SCC4
K06652	0	0	0	0	0	0	0	0	cyclin-dependent kinase inhibitor FAR1
K03085	0	0	0	0	0	0	0	0	cyclin-dependent protein serine/threonine kinase inhibiting protein SIC1
K06663	0	0	0	0	0	0	0	0	DNA damage checkpoint protein DDC1
K12578	0	0	0	0	0	0	0	0	DNA damage checkpoint protein LCD1
K06661	1	1	1	1	1	1	1	1	DNA repair protein RAD9
K12577	0	0	0	0	0	0	0	0	DNA replication fork-blocking protein FOB1
K12413	0	0	0	0	0	0	0	0	G1-specific transcriptional repressor WHI5
K02544	0	0	0	0	0	0	0	0	G2-specific checkpoint protein MEC3
K06687	0	0	0	0	0	0	0	0	nucleolar protein involved in exit from mitosis NET1
K02605	0	0	0	0	0	0	0	0	origin recognition complex subunit 3
K02608	0	0	0	0	0	0	0	0	origin recognition complex subunit 6
K06658	0	0	0	0	0	0	0	0	phosphate system positive regulatory protein PHO4
K09175	0	0	0	0	0	0	0	0	regulatory factor RFX1
K02627	0	0	0	0	0	0	0	0	securin
K12576	1	1	1	1	1	1	1	0	sporulation-specific protein SPO12
K12414	0	0	0	0	0	0	0	0	TAH11

[truncated: 2 more sheets: Table S11, Table S12]
